# Supplementary material for: Number and dissimilarity of global change factors influences soil properties and functions
Source: Nat Commun. 2024 Sep 18;15:8188. doi: 10.1038/s41467-024-52511-2 (PMC11410830; doi:10.1038/s41467-024-52511-2)
Supplement: Supplementary file 4 — Supplementary Data 1-10 [file 41467_2024_52511_MOESM4_ESM.xlsx]

## Sheet: Supplementary Data 1
Supplementary Data 1. Significance test for the effects of single GCFs on soil responses.
Adjusted P values based on Benjamini-Hochberg method obtained from two sided t-tests between each treatment group and controls. (Significant differences with 0.01 < P 0.05 are shown in bold, and P 0.01 are marked by * additionally.)
GCFs	N-acetyl-glucosaminidase activity	Cellulase activity	β-glucosidase activity	Phosphatase activity	Decomposition rate	Soil pH	Water stable soil aggregates
PFAS	0.833	0.603	0.879	0.819	0.768	0.168	0.181
Copper	0.833	0.603	0.755	0.819	0.813	0.588	0.736
Lithium	0.862	0.603	0.879	0.819	0.768	0.574	0.972
N deposition	0.862	0.603	0.755	0.819	0.813	0.168	0.816
Antibiotics	0.833	0.603	0.755	0.819	0.813	0.739	0.706
Insecticide	0.833	0.603	0.755	0.819	0.768	0.776	0.335
Surfactant	0.862	0.603	0.755	0.819	0.433	0.805	0.245
Fungicide	0.833	0.603	0.755	0.819	0.071	0.168	0.816
Herbicide	0.833	0.603	0.755	0.819	0.768	0.168	0.971
Microplastic	0.833	0.603	0.755	0.819	0.572	0.168	0.749
Salinity	0.833	0.603	0.755	0.609	0.271	0.001	0.021
Drought	0.862	0.603	0.755	0.819	0.768	< 0.001*	0.042

## Sheet: Supplementary Data 2
Supplementary Data 2. Significance test for the effects of groups in different number of factors on soil responses.
Adjusted P values based on the Benjamini-Hochberg method obtained from two sided t-tests between each group and controls. (n indicates the sample size of each group. Significant differences with 0.01 < P 0.05 are shown in bold, and P 0.01 are marked by * additionally.)
Number of factor groups	N-acetyl-glucosaminidase activity	Cellulase activity	β-glucosidase activity	Phosphatase activity	Decomposition rate	Soil PH	Water stable soil aggregates
1 (n = 93)	0.843	0.578	0.472	0.933	0.769	< 0.001*	0.012
2 (n = 47)	0.068	0.575	0.015	0.869	0.271	< 0.001*	< 0.001*
5 (n = 50)	0.017	0.058	< 0.001*	0.191	0.271	< 0.001*	< 0.001*
8 (n = 50)	0.002*	0.008*	< 0.001*	0.191	< 0.001*	< 0.001*	< 0.001*

## Sheet: Supplementary Data 3
Supplementary Data 3. Mean value and 95% confidence interval of R-squared (%) explained by seven random forest models of soil decomposition rate, soil pH and water-stable soil aggregation.
Models	Soil decomposition rate			Soil pH			Water stable soil aggregation
	CI.2.5%	Mean	CI. 97.5%	CI.2.5%	Mean	CI. 97.5%	CI.2.5%	Mean	CI. 97.5%
Model 1	10.68	25.86	43.89	81.19	85.41	88.62	15.26	27.55	55.91
Model 2	3.7	11.78	23.47	21.2	31.96	42.85	< 0.01	4.17	16.78
Model 3	20	36.48	47	58.51	68.51	76.34	8.44	18.51	39.24
Model 4	16.77	29.7	43.4	82.01	86.17	89.08	17.43	34.53	59.97
Model 5	33.86	49.94	60.27	81.98	85.82	89.04	16.81	29.59	63.09
Model 6	39.41	54.12	66.4	82.37	86.05	89.63	21.91	38.47	63.6
Model 7	39.41	62.07	73.79	84.11	87.81	90.75	24.91	47.25	75.41

## Sheet: Supplementary Data 4
Supplementary Data 4. Mean value and 95% confidence interval of R-squared (%) explained by seven random forest models of soil four enzymatic activities.
Models	N-acetyl-glucosaminidase activity			Cellulase activity
	CI.2.5%	Mean	CI. 97.5%	CI.2.5%	Mean	CI. 97.5%
Model 1	1.38	16.82	39.15	0.16	11.21	36.41
Model 2	0.82	4.38	10.58	0.91	4.89	11.85
Model 3	6.53	16.79	33.3	7.27	17.26	36.5
Model 4	8.5	21.73	41	6.4	18.01	39.1
Model 5	20.21	39.67	57.51	13.82	32.94	54.7
Model 6	24.21	42.1	58.43	15.94	33.65	53.7
Model 7	26.96	47.3	62.42	17.84	40.93	61.55
Models	β-glucosidase activity			Phosphatase activity
	CI.2.5%	Mean	CI. 97.5%	CI.2.5%	Mean	CI. 97.5%
Model 1	29.15	45.22	62.7	10.08	19.93	37.69
Model 2	10.1	17.43	26.65	0.07	2.78	9.46
Model 3	23.17	38.46	58.08	6.55	19.83	32.83
Model 4	35.29	51.19	67.57	14.62	29.63	47.91
Model 5	39.37	55.12	73.15	20.98	37.35	53.81
Model 6	39.37	57.82	73.57	20.92	38.9	53.79
Model 7	44.83	61.03	77.76	22.33	38.68	53.81

## Sheet: Supplementary Data 5
Supplementary Data 5. Significance tests for importance measures of predictors of random forest models.
Adjusted P values for relative importance of model predictors calculated from a permutation-based random forest model approach based on the Bonferroni method obtained from two sided t-tests between predictors. (P1 indicates the predicted response from the additive model; P2 indicates the predicted response from the multiplicative model; P3 indicates the predicted response from the dominative mode…
	P1	P2	P3	Number of factor	Dissimilarity index
Random forest model for N-acetyl-glucosaminidase activity
Relative importance	0.00339	-0.00042	0.02923	0.00311	0.11128
Adjusted P-values	0.214	0.499	0.008*	0.214	< 0.000*
Random forest model for cellulase activity
Relative importance	-0.00062	0.00033	-0.00076	0.00387	0.01403
Adjusted P-values	0.701	0.46	0.701	0.048	< 0.000*
Random forest model for β-glucosidase activity
Relative importance	0.07323	0.02102	0.09116	0.0269	0.37618
Adjusted P-values	0.002*	0.016	< 0.000*	0.014	< 0.000*
Random forest model for phosphatase activity
Relative importance	0.01084	0.01777	0.01073	0.006745	0.04817
Adjusted P-values	0.02	0.003*	0.023	0.045	< 0.000*
Random forest model for soil decomposition rate
Relative importance	5e-05	4e-05	3e-05	0.00029	0.00102
Adjusted P-values	0.042	0.07	0.077	< 0.000*	< 0.000*
Random forest model for soil pH
Relative importance	0.07558	0.03572	0.19785	0.00028	0.00264
Adjusted P-values	< 0.000*	< 0.000*	< 0.000*	0.242	0.005*
Random forest model for water-stable soil aggregates
Relative importance	0.00037	0.00121	0.00425	0.00025	3e-05
Adjusted P-values	0.023	< 0.000*	< 0.000*	0.061	0.459

## Sheet: Supplementary Data 6
Supplementary Data 6. Model formulas for Hierarchical modeling analysis based on general linear models and random forest models.
Model variable P1 indicates the predicted response from the additive model; P2 indicates the predicted response from the multiplicative model; P3 indicates the predicted response from the dominative model.
Model	Model formula
Model 1	Response variable ~ P1 + P2 + P3
Model 2	Response variable ~ Number of factors
Model 3	Response variable ~ Dissimilarity index
Model 4	Response variable ~ P1 + P2 + P3 + Number of factors
Model 5	Response variable ~ P1 + P2 + P3 + Dissimilarity index
Model 6	Response variable ~ P1 + P2 + P3 + Number of factors + Dissimilarity index
Model 7	Response variable ~ P1 + P2 + P3 + Number of factors + Dissimilarity index + salinity + drought + microplastic + fungicide + herbicide + antibiotics + insecticide + surfactant + nitrogen deposition + heavy metals + PFAS + lithium

## Sheet: Supplementary Data 7
Supplementary Data 7. Contributions of model predictors on soil decomposition rate, soil pH and water-stable soil aggregates based on general linear models.
The formulas of seven linear models are shown in Supplementary Table 4, and each model is evaluated by its AIC (Akaike information criterion) and log-likelihood (logLik). To test the hypothesis by general linear models, we made five model comparisons based on ANOVA test. The statistical results of model comparisons are provided as the P values and changes of model adjusted R-squared. The + in bra…
Modeling contributions on soil decomposition rate
Model (Reference model)	Df	AIC	logLik	P value	Model adjusted R-squared
Model 1	5	-433.899	221.95	-	0.0244
Model 2	3	-443.014	224.507	-	0.0001
Model 3	3	-457.267	231.633	-	0.1734
Model 4 (Model 1)	6	-439.364	225.682	0.007*	0.0847 (+)
Model 5 (Model 1)	6	-457.527	234.763	< 0.001*	0.1911 (+)
Model 6 (Model 4)	7	-456.963	235.482	< 0.001*	0.1933 (+)
Model 6 (Model 5)	7	-456.963	235.482	0.241	0.1933
Model 7 (Model 6)	18	-479.947	257.973	< 0.001*	0.3557 (+)
Modeling contributions on soil pH
Model (Reference model)	Df	AIC	logLik	P value	Model adjusted R-squared
Model 1	5	-35.8488	22.9244	-	0.8098
Model 2	3	172.846	-83.4232	-	0.2028
Model 3	3	53.8194	-23.9097	-	0.6453
Model 4 (Model 1)	6	-35.7104	23.8552	0.181	0.8109
Model 5 (Model 1)	6	-39.4537	25.7269	0.02	0.8156 (+)
Model 6 (Model 4)	7	-37.6237	25.8118	0.053	0.8145
Model 6 (Model 5)	7	-37.6237	25.8118	0.687	0.8145
Model 7 (Model 6)	18	-57.5819	46.791	< 0.001*	0.8488 (+)
Modeling contributions on water-stable soil aggregates
Model (Reference model)	Df	AIC	logLik	P value	Model adjusted R-squared
Model 1	5	-221.936	115.968	-	0.1267
Model 2	3	-204.661	105.33	-	0.1975
Model 3	3	-224.02	115.01	-	0.1274
Model 4 (Model 1)	6	-227.358	119.679	0.007*	0.1448 (+)
Model 5 (Model 1)	6	-221.554	116.777	0.212	0.1302
Model 6 (Model 4)	7	-225.4	119.7	0.841	0.1582
Model 6 (Model 5)	7	-225.4	119.7	0.687	0.1582
Model 7 (Model 6)	18	-222.448	129.224	0.096	0.1979

## Sheet: Supplementary Data 8
Supplementary Data 8. Contributions of model predictors on soil enzymatic activities based on general linear models.
The formulas of seven linear models are shown in Supplementary Table 4, and each model is evaluated by its AIC (Akaike information criterion) and log-likelihood (logLik). To test the hypothesis by general linear models, we made five model comparisons based on ANOVA test. The statistical results of model comparisons are provided as the P values and changes of model adjusted R-squared. The + in bra…
Modeling contributions on N-acetyl-glucosaminidase activity
Model (Reference model)	Df	AIC	logLik	P value	Model adjusted R-squared
Model 1	5	218.684	-104.342	-	-0.0217
Model 2	3	288.425	-141.213	-	0.0216
Model 3	3	282.274	-138.137	-	0.0617
Model 4 (Model 1)	6	213.767	-100.884	0.01	0.0329 (+)
Model 5 (Model 1)	6	198.771	-93.3857	< 0.001*	0.1594 (+)
Model 6 (Model 4)	7	198.99	-92.4952	< 0.001*	0.1650 (+)
Model 6 (Model 5)	7	198.99	-92.4952	0.196	0.165
Model 7 (Model 6)	18	193.129	-78.5644	0.011	0.2778 (+)
Modeling contributions on cellulase activity
Model (Reference model)	Df	AIC	logLik	P value	Model adjusted R-squared
Model 1	5	71.3366	-30.6682	-	-0.0227
Model 2	3	84.1885	-39.0942	-	0.0301
Model 3	3	74.1547	-34.0774	-	0.0941
Model 4 (Model 1)	6	68.1216	-28.0608	0.027	0.0230 (+)
Model 5 (Model 1)	6	59.8862	-23.9431	< 0.001*	0.1075 (+)
Model 6 (Model 4)	7	61.6951	-23.8476	0.005*	0.0989 (+)
Model 6 (Model 5)	7	61.6951	-23.8476	0.674	0.0989
Model 7 (Model 6)	18	61.1678	-12.5839	0.054	0.1929
Modeling contributions on β-glucosidase activity
Model (Reference model)	Df	AIC	logLik	P value	Model adjusted R-squared
Model 1	5	385.99	-187.995	-	0.269
Model 2	3	460.635	-227.318	-	0.1113
Model 3	3	429.065	-211.532	-	0.2831
Model 4 (Model 1)	6	382.615	-185.307	0.023	0.2918 (+)
Model 5 (Model 1)	6	371.967	-179.984	< 0.001*	0.3447 (+)
Model 6 (Model 4)	7	371.391	-178.696	< 0.001*	0.3520 (+)
Model 6 (Model 5)	7	371.391	-178.696	0.117	0.352
Model 7 (Model 6)	18	356.563	-160.281	< 0.001*	0.4594
Modeling contributions on phosphatase activity
Model (Reference model)	Df	AIC	logLik	P value	Model adjusted R-squared
Model 1	5	226.494	-108.247	-	0.0415
Model 2	3	228.075	-111.037	-	0.0564
Model 3	3	207.448	-100.724	-	0.1467
Model 4 (Model 1)	6	223.722	-105.861	0.032	0.0656 (+)
Model 5 (Model 1)	6	210.29	-99.145	< 0.001*	0.1472 (+)
Model 6 (Model 4)	7	212.23	-99.1148	< 0.001*	0.1415 (+)
Model 6 (Model 5)	7	212.23	-99.1148	0.81	0.1415
Model 7 (Model 6)	18	214.768	-89.3841	0.086	0.1843

## Sheet: Supplementary Data 9
Supplementary Data 9. Statistical assessment of rescaled multi-factor treatment response deviations from three null model predictions.
We provide the deviation mean and sum of squared deviation of the 150 multi-factor treatments from additive, multiplicative and dominative models. The smallest model sum of squared deviation indicates it is the best-fitting null model among all three null models for predicting the responses of corresponding soil measurement, which is shown in bold.
	Null models
	Additive		Multiplicative		Dominative
	Deviation Mean	Sum of squared deviation	Deviation Mean	Sum of squared deviation	Deviation Mean	Sum of squared deviation
Soil decomposition rate	-0.0199	1.118	-0.0206	1.124	-0.0349	1.233
Soil pH	-0.0431	0.6591	-0.054	0.9549	0.0218	0.2759
WSA	0.6598	193.7	0.2713	24.51	0.0029	3.538
N-acetyl-glucosaminidase activity	1.844	4424	0.3381	674.7	1.195	1486
Cellulase activity	2.047	3349	1.025	788.3	0.8159	489.3
β-glucosidase activity	0.4295	117.4	0.2837	80.26	0.5941	174.5
Phosphatase activity	0.2506	43.67	0.1389	27.07	0.2477	35.56

## Sheet: Supplementary Data 10
Supplementary Data 10. Significance tests for rescaled deviations for multi-factor treatment responses from three null model predictions for each number of factor level.
P values obtained from two sided t-tests were calculated for the rescaled deviations of each number of factor group compared to zero. (n indicates the sample size of each group. Significant differences with 0.01 < P 0.05 are shown in bold, and P 0.01 are marked by * additionally.)
	P-values for the rescaled deviations from the null models for each number of factor group compared to zero
	Additive model			Multiplicative model			Dominative model
Factor number	2 (n= 50)	5 (n= 50)	8 (n= 50)	2 (n= 50)	5 (n= 50)	8 (n= 50)	2 (n= 50)	5 (n= 50)	8 (n= 50)
Soil decomposition rate	0.2335	0.7855	0.0035*	0.2262	0.7798	0.0025*	0.2335	0.7855	<0.0001*
Soil pH	0.5366	<0.0001*	<0.0001*	0.4107	<0.0001*	<0.0001*	0.196	<0.0001*	<0.0001*
WSA	0.2711	<0.0001*	<0.0001*	0.4464	<0.0001*	<0.0001*	0.3003	0.298	0.8521
N-acetyl-glucosaminidase activity	0.0135	0.0107	0.0137	0.0156	0.0939	0.0039*	0.0142	0.0102	0.0018*
Cellulase activity	0.0109	0.0016*	<0.0001*	0.021	0.0006*	<0.0001*	0.0344	0.001	<0.0001*
β-glucosidase activity	0.0228	<0.0001*	<0.0001*	0.0318	0.0004*	0.0079*	0.0136	<0.0001*	<0.0001*
Phosphatase activity	0.1375	<0.0001*	<0.0001*	0.1837	0.0003*	0.0359	0.1173	<0.0001*	<0.0001*
