# Supplementary material for: Number and dissimilarity of global change factors influences soil properties and functions
Source: Nat Commun. 2024 Sep 18;15:8188. doi: 10.1038/s41467-024-52511-2 (PMC11410830; doi:10.1038/s41467-024-52511-2)
Supplement: Supplementary file 6 — Source Data [file 41467_2024_52511_MOESM6_ESM.xlsx]

## Sheet: Raw_data
Data is used for data preparation part in the code.
Random.Nr	Tube.Nr	Factor.Num	Tube.label	Factor.Spec	actv_ace	actv_cello	actv_gluco	actv_phos	Decom	PH	WSA
1	261	0	261-C-0	Control	0.0032625	0.366488	0.845205	1.36546	0.68234	5.59	0.531447
2	258	0	258-C-0	Control	0.00435	0.334298	1.17406	1.29499	0.65788	5.85	0.546584
3	191	1	191-S-6	Insect	0	0.34539	0.96222	1.55425	0.65155	5.73	0.529231
4	128	2	128-2f--12	Two Factors	0.00261	0.346477	1.26498	1.38809	0.67391	5.8	0.46129
5	172	1	172-S-5	AntiB	0.0097875	0.329512	1.00659	1.43202	0.64415	5.81	0.561194
6	142	2	142-2f-D-6	Two Factors	0.0036975	0.344955	1.17015	NA	0.62834	5.92	0.66568
7	64	5	64-5f--13568	Five Factors	0.0006525	0.354307	1.01833	0.510255	0.68991	5.82	0.57947
8	151	1	151-S-1	PFAS	0.0050025	0.364095	1.05401	NA	0.64225	5.59	0.563291
9	260	0	260-C-0	Control	0.0015225	0.324075	1.21582	1.55078	0.64724	5.67	0.677524
10	250	0	250-C-0	Control	0.00261	0.315157	0.999195	1.48639	0.65977	5.61	0.6
11	137	2	137-2f--2S	Two Factors	0.00087	0.68034	2.52474	1.74826	0.62106	6.59	0.334328
12	81	5	81-5f--2356S	Five Factors	0.00174	0.505687	1.68476	1.49901	0.61825	6.33	0.630363
13	86	5	86-5f--15689	Five Factors	0.0010875	0.270788	0.874785	1.48813	0.48086	6.09	0.620579
14	252	0	252-C-0	Control	0.001305	0.35844	1.05009	1.53381	0.67364	5.67	0.616519
15	202	1	202-S-7	Surf	0.0028275	0.325815	1.00137	1.42506	0.60993	5.63	0.6875
16	65	5	65-5f--23489	Five Factors	0.0050025	0.465885	1.33284	1.57252	0.71693	6.05	0.587692
17	188	1	188-S-9	Herb	0.0002175	0.2958	1.87963	1.2889	0.67806	5.64	0.486034
18	148	2	148-2f--7S	Two Factors	0.003915	0.497858	1.80133	1.98056	0.63213	6.83	0.408228
19	30	8	30-8f--123457MS	Eight Factors	0.0019575	0.497205	1.74218	1.79046	0.5962	6.46	0.36747
20	43	8	43-8f--356789MS	Eight Factors	NA	0.366705	1.52729	1.38548	0.63042	6.78	0.469697
21	198	1	198-S-6	Insect	0.0006525	0.396285	1.10708	1.69955	0.65873	5.71	0.52381
22	36	8	36-8f--136789MS	Eight Factors	0.0032625	0.430432	1.44681	1.58645	0.65999	6.93	0.543974
23	113	2	113-2f--S3	Two Factors	NA	0.389977	1.48378	1.57296	0.63238	6.65	0.50152
24	38	8	38-8f--124689MS	Eight Factors	0.0145725	0.312982	1.70781	1.5064	0.60961	6.69	0.480132
25	134	2	134-2f--6S	Two Factors	NA	0.349523	1.05009	2.04972	0.63881	6.59	0.396875
26	8	8	8-8f--2346789M	Eight Factors	0.00348	0.415643	1.0862	1.49814	0.6608	5.92	0.534125
27	92	5	92-5f--45678	Five Factors	0.00435	0.313635	1.27194	1.52337	0.68607	5.93	0.659164
28	218	1	218-S-S	Salin	0.00174	0.416948	1.15753	0.98745	0.62915	6.72	0.553936
29	79	5	79-5f-D-124S	Five Factors	0.0010875	0.60813	1.62994	NA	0.59307	6.74	0.471471
30	173	1	173-S-5	AntiB	0.00087	0.347565	1.11055	1.20147	0.60871	5.64	0.582555
31	190	1	190-S-9	Herb	0.0015225	0.336908	0.98571	1.60732	0.63761	5.85	0.69279
32	163	1	163-S-M	MP	0.001305	0.457838	1.19625	1.20234	0.65144	5.97	0.527273
33	98	5	98-5f--1367M	Five Factors	NA	0.237292	0.958305	1.58688	0.6495	5.78	0.540984
34	264	0	264-C-0	Control	NA	0.390195	0.883485	1.51771	0.71235	5.68	625
35	119	2	119-2f--52	Two Factors	0.0010875	0.124628	0.754725	1.28934	0.64571	5.83	0.506452
36	104	2	104-2f--75	Two Factors	NA	0.137678	0.718185	1.39939	0.67185	5.75	0.536667
37	159	1	159-S-M	MP	NA	348	0.892185	1.44029	0.66489	5.86	0.605096
38	29	8	29-8f--2345679M	Eight Factors	0.003045	0.338865	0.886095	1.20495	0.6291	5.94	0.52
39	13	8	13-8f--1234679M	Eight Factors	NA	0.439567	0.88914	1.31544	0.66033	5.63	0.566775
40	77	5	77-5f--3578S	Five Factors	0.00522	0.308415	0.924375	1.86876	0.64626	6.92	0.544304
41	241	1	241-S-D	Drought	0.0076125	0.30276	1.45942	1.51076	0.67691	6.64	0.554098
42	45	8	45-8f-D-12578MS	Eight Factors	0.0158775	1.08445	3.72926	2.29462	0.52921	6.8	0.417957
43	51	5	51-5f-D-458S	Five Factors	0.00783	0.53331	2.21807	1.94836	0.50572	6.98	0.463722
44	240	1	240-S-D	Drought	0.0067425	0.257955	0.83346	1.25933	0.67864	6.09	0.458472
45	49	8	49-8f-D-35689MS	Eight Factors	NA	0.23316	0.63423	1.89529	0.50681	7.02	0.592262
46	67	5	67-5f-D-19MS	Five Factors	0.0050025	1.22279	3.59049	2.41904	0.60997	7	0.426332
47	230	1	230-S-2	Cu	0.0006525	NA	0.62118	1.14579	0.69127	5.58	0.635452
48	180	1	180-S-8	Fung	0.0006525	0.122887	0.490245	1.32066	0.65951	5.83	0.624585
49	124	2	124-2f--83	Two Factors	0.279705	0.138983	0.849555	1.11055	0.69442	5.7	0.598616
50	82	5	82-5f-D-2369	Five Factors	1.94336	0.45588	2.61087	1.12969	0.68423	6.31	0.593103
51	1	8	1-8f--1346789M	Eight Factors	0.37497	0.0957	1.7474	1.30674	0.59704	5.93	0.474403
52	7	8	7-8f-D-12456MS	Eight Factors	1.6965	0.467842	2.01274	1.02138	0.66996	6.55	0.526984
53	73	5	73-5f--3569S	Five Factors	0.546795	0.303195	1.48552	1.84875	0.63241	6.73	0.451299
54	216	1	216-S-S	Salin	0.875873	0.43848	1.43463	1.61211	0.63108	6.86	0.4
55	23	8	23-8f-D-124789M	Eight Factors	0.62553	0.255128	0.95613	1.40897	0.68571	6.61	0.541667
56	122	2	122-2f--82	Two Factors	0.305152	0.230985	1.16189	1.4268	0.66271	5.69	0.498392
57	256	0	256-C-0	Control	0.300585	0.23055	0.88305	1.57209	0.60107	5.54	0.563798
58	234	1	234-S-3	Li	0.334298	0.216195	1.32153	1.58557	0.66533	5.71	0.565217
59	174	1	174-S-5	AntiB	0.391717	0.224025	1.20582	1.63734	0.68731	5.65	0.63142
60	224	1	224-S-2	Cu	0.234465	0.139635	0.97005	1.58166	0.63745	5.61	0.630094
61	176	1	176-S-8	Fung	0.177045	0.262087	0.97179	1.45203	0.68674	5.3	0.543974
62	273	0	273-WC-0	Water Control	0.286013	0.262958	1.21887	1.61559	0.63901	6.4	0.472313
63	275	0	275-WC-0	Water Control	0.224243	0.258607	1.34285	1.53642	0.61635	6.31	0.521173
64	247	0	247-C-0	Control	0.25752	0.123975	1.17624	1.40549	0.69367	5.78	0.566343
65	154	1	154-S-1	PFAS	0.411945	0.27057	0.90915	1.52903	0.65896	5.91	0.523333
66	62	5	62-5f--23456	Five Factors	0.37236	0.269265	1.66301	1.53337	0.64224	5.82	0.565625
67	199	1	199-S-7	Surf	0.294495	0.37845	1.21409	1.42158	0.65821	5.65	0.487654
68	132	2	132-2f--19	Two Factors	0.398895	0.28971	0.990495	1.41114	0.68863	5.59	0.479233
69	152	1	152-S-1	PFAS	0.357135	0.29493	0.89088	1.7387	0.59888	5.64	0.448387
70	192	1	192-S-6	Insect	0.372142	0.40629	1.21887	1.76175	0.65302	5.63	0.568493
71	28	8	28-8f-D-125678S	Eight Factors	1.83157	1.02747	4.20341	2.34726	0.6002	6.84	0.404389
72	114	2	114-2f-D-7	Two Factors	1.76414	0.496553	2.12106	1.47247	0.67873	6.7	0.425532
73	105	2	105-2f-D-3	Two Factors	1.13796	0.427605	1.23497	1.50727	NA	6.54	0.433225
74	121	2	121-2f--45	Two Factors	0.35148	0.34713	1.33023	1.77306	0.61973	5.93	0.633634
75	233	1	233-S-3	Li	0.119843	0.231203	0.79953	0.98136	0.6274	6.34	0.508361
76	47	8	47-8f-D-34579MS	Eight Factors	1.23279	0.534397	2.36205	1.55078	0.63471	6.61	0.400612
77	60	5	60-5f--2345M	Five Factors	0.321682	0.42891	1.46117	1.63255	0.64818	5.99	0.568389
78	83	5	83-5f-D-345S	Five Factors	1.13383	1.50771	5.35746	2.33987	0.59068	6.87	0.495238
79	33	8	33-8f-D-15789MS	Eight Factors	1.7611	1.11077	4.52879	2.18109	0.5691	6.98	0.420886
80	107	2	107-2f-D-5	Two Factors	1.47161	0.48372	1.71042	1.14274	0.69459	6.7	0.516026
81	15	8	15-8f-D-234679S	Eight Factors	1.00181	0.685342	3.12113	2.0371	0.58245	6.84	0.380952
82	48	8	48-8f-D-245789M	Eight Factors	1.32197	0.344955	1.80394	1.39505	0.59489	6.42	0.545741
83	209	1	209-S-4	Nit	0.27057	0.187702	0.687735	1.23845	0.66909	5.65	0.539185
84	66	5	66-5f--1268M	Five Factors	0.27318	0.189007	1.06401	1.1323	0.62446	5.83	0.726415
85	220	1	220-S-S	Salin	0.698828	0.428692	1.566	1.75914	0.65829	6.77	0.468657
86	31	8	31-8f-D-123459S	Eight Factors	1.16972	0.841507	3.68575	1.7326	0.5734	6.74	0.480519
87	3	8	3-8f-D-125678M	Eight Factors	2.07038	0.585945	2.08495	1.24932	0.70691	6.37	0.426513
88	203	1	203-S-7	Surf	0.37932	0.329948	1.04705	1.4616	0.67275	5.63	0.4791
89	27	8	27-8f-D-245679S	Eight Factors	0.955477	0.70644	2.73311	1.74609	0.56876	6.79	0.327044
90	236	1	236-S-3	Li	0.40977	0.324292	1.05052	1.28934	0.63706	5.45	0.508197
91	68	5	68-5f-D-127M	Five Factors	2.21132	0.634665	2.73702	1.22453	0.69763	6.41	0.372671
92	271	0	271-WC-0	Water Control	0.277965	0.390848	1.76218	1.32414	0.6991	6.21	0.664474
93	162	1	162-S-M	MP	0.273398	0.145508	0.800835	1.4629	0.66003	5.98	0.551839
94	160	1	160-S-M	MP	0.270352	0.219892	0.852165	1.34067	0.63894	5.89	0.549839
95	20	8	20-8f--1234578M	Eight Factors	0.472627	0.426953	1.92618	1.34546	0.70912	5.7	0.53481
96	141	2	141-2f-D-S	Two Factors	1.32697	1.39874	4.78109	2.12149	0.55604	6.96	0.487013
97	161	1	161-S-M	MP	0.385192	0.254258	1.55208	1.489	0.61916	5.64	0.601246
98	165	1	165-S-M	MP	0.407378	0.36888	1.27194	1.37243	0.62674	5.65	0.595156
99	130	2	130-2f--M9	Two Factors	0.319943	0.340388	1.01442	1.33241	0.6298	5.41	0.598039
100	129	2	129-2f--MS	Two Factors	0.543968	0.40368	1.15623	1.53555	0.63165	6.73	0.428571
101	99	5	99-5f--2579M	Five Factors	0.354307	0.35322	1.04008	1.19407	0.65759	5.84	0.515823
102	85	5	85-5f--4579S	Five Factors	0.658155	0.37062	1.67954	1.50901	0.65752	6.56	NA
103	91	5	91-5f-D-367S	Five Factors	0.913717	0.443483	1.75566	1.49118	0.66115	6.36	0.398754
104	10	8	10-8f-D-136789S	Eight Factors	1.56078	1.32109	4.61927	1.88529	0.57401	6.96	0.604502
105	164	1	164-S-M	MP	0.33321	0.177262	1.05705	1.38678	0.63716	5.4	0.566038
106	169	1	169-S-5	AntiB	0.358658	0.371055	1.07967	1.5225	0.65895	5.66	0.546926
107	221	1	221-S-S	Salin	0.567675	0.373447	1.3646	1.54251	0.63909	6.54	0.446154
108	158	1	158-S-1	PFAS	0.370403	0.237945	1.01036	1.37765	0.65995	5.71	0.541254
109	267	0	267-WC-0	Water Control	0.51939	0.241643	1.10664	1.02355	0.63424	6.17	0.38558
110	16	8	16-8f--123679MS	Eight Factors	0.900232	0.45414	1.58427	1.58688	0.61281	6.67	0.42053
111	14	8	14-8f--134567MS	Eight Factors	0.47589	0.369968	1.2254	1.74609	0.62275	6.41	0.342105
112	95	5	95-5f-D-679S	Five Factors	1.25236	0.826283	3.33602	2.0258	0.6006	6.64	0.412979
113	166	1	166-S-M	MP	0.33582	0.381495	1.09403	1.26411	0.69033	5.71	0.710526
114	147	2	147-2f--56	Two Factors	0.325815	0.358222	1.07401	1.45681	0.59485	5.48	0.554878
115	80	5	80-5f--1239M	Five Factors	0.406725	0.329078	1.20799	1.21191	0.65696	5.59	0.70903
116	270	0	270-WC-0	Water Control	0.324945	0.372795	1.13796	1.48074	0.66488	6.12	0.593272
117	88	5	88-5f--168MS	Five Factors	0.984187	0.353655	1.32458	1.73478	0.67497	6.9	0.61165
118	215	1	215-S-S	Salin	0.686647	0.40977	1.54991	1.76828	0.63928	6.35	0.290221
119	205	1	205-S-7	Surf	0.401288	0.389325	1.17233	1.46464	0.6314	5.52	0.574132
120	76	5	76-5f-D-239M	Five Factors	1.35176	0.524393	2.19153	1.33023	0.68454	6.6	0.462236
121	59	5	59-5f--1259S	Five Factors	0.665985	0.34713	1.26759	1.55208	0.65281	6.39	0.328076
122	103	2	103-2f--M7	Two Factors	0.298193	0.177045	0.987885	1.3037	0.66106	5.7	0.546075
123	109	2	109-2f--M6	Two Factors	0.160733	0.0741675	0.89784	0.958305	0.66857	5.41	0.64723
124	94	5	94-5f--1235M	Five Factors	0.313852	0.30537	0.970485	0.767775	0.63336	5.76	0.4875
125	93	5	93-5f--5678M	Five Factors	0.325163	0.220328	1.0179	1.32762	0.64772	5.46	0.565217
126	186	1	186-S-9	Herb	0.244905	0.298845	1.01442	1.21409	0.66018	5.75	0.490132
127	19	8	19-8f-D-125679S	Eight Factors	0.84042	0.54375	2.8958	1.56513	0.51535	6.52	0.398714
128	25	8	25-8f-D-12358MS	Eight Factors	2.16826	1.14644	4.57359	1.74131	0.48991	6.76	0.369128
129	53	5	53-5f--2469M	FIve Factors	0.29493	0.32451	1.18407	1.59819	0.66356	5.82	0.48318
130	257	0	257-C-0	Control	0.363007	0.313418	1.10664	1.62603	0.67227	5.39	0.665644
131	44	8	44-8f--1245689M	Eight Factors	0.39585	0.316028	1.1745	1.66779	0.67789	5.93	0.653846
132	211	1	211-S-4	Salin	0.445875	0.3567	0.915675	1.48857	0.67003	5.63	0.599388
133	52	5	52-5f-D-789M	FIve Factors	2.81793	0.838245	3.27816	1.64125	0.70782	6.32	0.417178
134	175	1	175-S-8	Fung	0.471757	0.39324	1.05227	1.26019	0.67888	5.87	0.506173
135	253	0	253-C-0	Control	0.284272	0.320813	1.04096	1.49249	647	5.56	0.510769
136	4	8	4-8f-D-1234689	Eight Factors	1.23148	0.490245	1.68606	1.50945	0.65155	6.25	0.60473
137	133	2	133-2f--13	Two Factors	0.365617	0.176175	0.89958	1.53251	0.60446	5.7	0.517685
138	153	1	153-S-1	PFAS	0.395415	0.30798	1.0005	1.37199	0.69726	NA	0.506623
139	118	2	118-2f--89	Two Factors	0.337342	0.298845	1.10229	1.38591	0.6752	5.59	0.543131
140	146	2	146-2f-D-2	Two Factors	1.42027	0.353438	1.63777	1.41636	0.65338	6.49	0.302703
141	178	1	178-S-8	Fung	0.351262	0.280357	0.90045	1.35851	0.72301	6.12	0.536913
142	225	1	225-S-2	Cu	0.34626	0.282533	0.93786	1.25019	0.63945	5.69	0.444444
143	204	1	204-S-7	Surf	0.38802	0.333863	0.96222	1.17058	0.65496	5.62	0.447099
144	245	1	245-S-D	Drought	0.777998	0.30972	1.32675	0.97962	0.67666	6.28	0.402516
145	136	2	136-2f--96	Two Factors	0.356482	0.277095	0.83085	1.37068	0.67267	5.48	0.548387
146	259	0	259-C-0	Control	0.960263	0.312765	1.18755	1.4007	0.67683	5.16	0.606452
147	184	1	184-S-9	Herb	0.339952	0.268395	0.97614	1.32631	0.69319	5.64	0.503333
148	70	5	70-5f-D-1279	FIve Factors	1.21496	0.43761	1.71912	1.3224	0.68186	6.56	0.448276
149	87	5	87-5f--178MS	FIve Factors	0.486113	0.32712	1.392	1.78741	0.69315	6.93	0.394231
150	231	1	231-S-3	Li	0.165082	0.132892	0.76038	1.16797	0.6752	5.78	0.62987
151	179	1	179-S-8	Fung	261	0.0415425	0.95526	1.02181	0.68906	5.69	0.645051
152	194	1	194-S-6	Insect	0.301673	0.242948	0.420645	1.14231	0.6762	5.73	0.541254
153	127	2	127-2f--53	Two Factors	0.298627	261	1.2428	1.36982	0.67869	5.73	0.573248
154	232	1	232-S-3	Li	0.0045675	0.003045	0.02001	0.029145	0.65311	5.43	0.627451
155	217	1	217-S-S	Salin	0.593557	0.312765	1.21582	1.67084	0.63243	6.38	0.460751
156	131	2	131-2f--M2	Two Factors	0.424343	0.331253	1.46508	1.37504	0.65126	5.7	0.471572
157	185	1	185-S-9	Herb	0.374535	0.222068	1.3224	1.42637	0.75702	5.84	0.549206
158	193	1	193-S-6	Insect	0.3393	0.17574	1.1236	1.41723	0.65611	5.82	0.675768
159	263	0	263-C-0	Control	0.3915	0.170302	1.17189	1.52163	0.6783	5.46	0.765537
160	84	5	84-5f--3678S	Five Factors	0.647497	0.282098	1.18407	1.93358	0.6257	6.58	0.516234
161	207	1	207-S-4	Nit	0.333427	0.388672	1.26237	1.37721	0.64178	5.75	0.44918
162	144	2	144-2f--14	Two Factors	0.394545	0.387802	1.35894	1.32675	0.65696	5.88	0.553398
163	116	2	116-2f--79	Two Factors	0.433912	0.32886	1.13622	1.13752	0.6617	5.87	0.466667
164	140	2	140-2f--63	Two Factors	0.37845	0.379972	1.17406	1.19407	0.67441	5.7	0.540984
165	61	5	61-5f-D-1239	Five Factors	2.82967	1.31979	4.74237	1.24845	0.77354	6.65	0.474522
166	182	1	182-S-8	Fung	0.40194	0.360833	1.16797	1.24149	0.69431	5.91	0.533333
167	42	8	42-8f-D-1345678	Eight Factors	3.00128	1.59819	5.14996	1.55991	0.70232	6.71	0.501587
168	170	1	170-S-5	AntiB	0.397373	0.41238	1.0266	1.2776	0.65002	5.47	0.610561
169	139	2	139-2f-D-M	Two Factors	0.851513	0.332558	1.37895	1.46986	0.64739	6.6	0.436923
170	11	8	11-8f-D-23679MS	Eight Factors	0.723622	0.48633	2.02536	1.86528	0.53056	6.3	0.378549
171	58	5	58-5f-D-58MS	Five Factors	1.29412	1.18733	4.6371	2.13368	NA	6.98	0.421053
172	155	1	155-S-1	PFAS	0.338865	0.29928	1.10142	1.41071	0.66589	5.73	0.521311
173	26	8	26-8f-D-234567M	Eight Factors	1.7015	0.545055	2.42426	1.53076	NA	6.56	0.422078
174	262	0	262-C-0	Control	0.393458	0.370837	1.17494	1.27107	0.65919	5.72	0.536184
175	226	1	226-S-2	Cu	0.358875	0.326902	1.22453	1.24802	0.65863	5.62	0.665635
176	210	1	210-S-4	Nit	0.357787	0.34104	1.05835	1.24584	0.70275	5.59	0.638554
177	235	1	235-S-3	Li	0.383452	0.250343	1.12665	1.63691	0.65278	5.47	0.670927
178	78	5	78-5f--189MS	Five Factors	0.66903	0.282533	1.13535	1.85745	0.63621	6.71	0.439739
179	22	8	22-8f--134569MS	Eight Factors	0.552667	0.313418	1.49161	2.05494	0.64356	6.57	0.340836
180	156	1	156-S-1	PFAS	0.22011	0.199882	0.67251	1.23845	NA	5.97	0.666667
181	254	0	254-C-0	Control	0.34626	0.215977	0.900015	1.79699	0.65643	5.67	0.591772
182	50	8	50-8f-D-123789M	Eight Factors	1.37482	0.467407	2.11802	1.78002	0.67914	6.37	0.537705
183	268	0	268-WC-0	Water Control	0.182265	0.29232	1.12882	1.64125	0.68769	6.15	0.525974
184	208	1	208-S-4	Nit	0.23229	0.132675	1.72216	1.48335	0.64049	5.69	0.601286
185	6	8	6-8f--245678MS	Eight Factors	0.96744	0.455228	1.80612	1.85092	0.67882	6.61	0.582781
186	111	2	111-2f--42	Two Factors	0.374535	0.340822	1.26977	1.43028	0.62054	5.65	0.689655
187	34	8	34-8f--234679MS	Eight Factors	0.508515	0.519173	1.99447	1.75566	0.63645	6.61	0.508143
188	125	2	125-2f--9S	Two Factors	0.687083	0.376057	1.45812	1.50162	0.63941	6.75	0.466238
189	272	0	272-WC-0	Water Control	0.336037	0.324292	1.06271	1.59993	0.64465	6.29	0.524116
190	143	2	143-2f--4S	Two Factors	0.712095	0.514387	2.07408	2.27114	0.64407	6.53	0.535484
191	56	5	56-5f--378MS	Five Factors	1.16972	0.40368	1.28543	1.76131	0.6519	6.87	0.415902
192	249	0	249-C-0	Control	0.413467	0.348652	1.21757	1.85528	0.6435	5.87	0.553333
193	24	8	24-8f--123478MS	Eight Factors	0.0028275	NA	1.85006	1.7574	NA	6.61	0.513353
194	251	0	251-C-0	Control	0.0023925	0.000435	1.32805	1.26759	0.68852	5.75	0.685619
195	214	1	214-S-4	Nit	0.003915	NA	0.64554	1.61124	0.64269	5.8	0.617089
196	112	2	112-2f--1M	Two Factors	0	NA	1.17406	1.67214	NA	5.6	0.454545
197	228	1	228-S-2	Cu	0.00174	NA	1.32501	1.6195	0.67819	5.7	0.506098
198	237	1	237-S-3	Li	0.00609	NA	1.46682	1.6008	0.66453	5.84	0.594855
199	168	1	168-S-5	AntiB	0.0015225	0.000435	1.2689	1.56252	0.68227	5.67	NA
200	126	2	126-2f--15	Two Factors	0.0054375	0.0102225	1.1123	1.62255	0.65267	6.41	0.480826
201	219	1	219-S-S	Salin	0.0032625	NA	2.06799	2.10192	0.64745	5.61	0.521472
202	106	2	106-2f--16	Two Factors	0.00174	0.0028275	1.08663	1.39722	0.68107	5.7	0.475504
203	197	1	197-S-6	Insect	0.0050025	0.0045675	1.44333	1.93401	0.67451	5.64	0.58125
204	189	1	189-S-9	Herb	NA	0.0058725	1.1049	1.50249	0.67136	5.74	0.695513
205	97	5	97-5f-D-1689	Five Factors	0.003045	0.00348	3.17158	1.93705	0.72088	6.84	NA
206	35	8	35-8f-D-12489MS	Eight Factors	NA	0.0087	6.41451	3.22813	0.54302	6.81	0.404908
207	206	1	206-S-7	Surf	0.0045675	0.0023925	1.26716	1.75392	0.58822	5.73	0.464164
208	222	1	222-S-S	Salin	NA	NA	1.79263	2.10105	0.65513	6.89	0.348214
209	40	8	40-8f--134589MS	Eight Factors	0.00261	NA	1.82091	2.13193	0.64389	6.71	0.489362
210	89	5	89-5f--1269S	Five Factors	0.0010875	0.00261	1.83222	2.02058	0.6276	6.61	0.388704
211	96	5	96-5f-D-25MS	Five Factors	0.0071775	0.014355	4.5327	2.31159	0.54261	6.93	0.359873
212	239	1	239-S-D	Drought	0.002175	0.004785	1.74174	1.9401	0.67143	6.23	0.598131
213	72	5	72-5f-D-167S	Five Factors	0.0015225	0.02871	3.93066	2.21981	0.58367	7.12	0.592105
214	243	1	243-S-D	Drought	0.002175	0.0110925	2.31377	1.84614	0.64997	6.75	0.498305
215	187	1	187-S-9	Herb	NA	NA	1.44246	1.71521	0.69554	5.56	0.653495
216	2	8	2-8f--235678MS	Eight Factors	0.011745	0.0145725	2.03624	2.01449	0.64217	6.67	1.44167
217	63	5	63-5f-D-2359	Five Factors	0.0015225	0.0010875	2.31072	1.60471	0.64401	6.66	0.374603
218	74	5	74-5f-D-1256	Five Factors	NA	NA	1.72913	1.63777	0.63126	6.52	0.434659
219	145	2	145-2f-D-4	Two Factors	0.00174	NA	2.22633	1.90878	0.67922	6.65	0.525084
220	9	8	9-8f-D-23478MS	Eight Factors	0.010005	0.00435	5.77419	3.07328	0.55172	6.61	0.36129
221	238	1	238-S-3	Li	NA	NA	0.85521	1.59645	0.68275	5.75	0.735974
222	108	2	108-2f--92	Two Factors	NA	0.0015225	0.68034	1.75957	0.62052	5.56	0.576792
223	69	5	69-5f--2467S	Five Factors	0.0067425	0.0023925	1.131	2.25461	0.63299	6.22	0.372549
224	274	0	274-WC-0	Water Control	0.0045675	0.00174	0.602475	1.95707	0.65498	6.32	0.523962
225	138	2	138-2f-D-8	Two Factors	NA	0.0023925	2.14064	1.47247	0.70808	6.76	0.441176
226	5	8	5-8f-D-12356MS	Eight Factors	NA	NA	3.29469	1.67562	0.4242	6.89	0.454829
227	17	8	17-8f-D-1236789	Eight Factors	0.0028275	NA	2.57085	1.28499	0.69796	6.68	0.584967
228	12	8	12-8f-D-124578S	Eight Factors	0.0015225	0.0045675	2.59695	1.69084	NA	6.76	0.425926
229	18	8	18-8f-D-135689S	Eight Factors	NA	0.003915	4.47136	2.34596	0.57641	6.83	0.382716
230	75	5	75-5f-D-1569	Five Factors	NA	0.002175	1.07097	1.63038	0.63024	6.06	0.470914
231	37	8	37-8f-D-134579S	Eight Factors	0.0280575	NA	2.40381	1.92661	0.54612	6.87	0.34202
232	46	8	46-8f-D-1234578	Eight Factors	0.0986	NA	3.04718	1.15231	0.66073	6.61	0.493506
233	100	5	100-5f--25679	Five Factors	0.0023925	NA	1.02094	1.17015	0.68522	5.73	0.586957
234	229	1	229-S-2	Cu	NA	NA	0.9744	1.43854	0.69335	5.66	0.626198
235	90	5	90-5f--12345	Five Factors	0	0	1.19668	1.13318	0.6752	5.98	0.503247
236	135	2	135-2f--59	Two Factors	NA	NA	0.625095	1.37765	0.70083	5.62	0.599369
237	195	1	195-S-6	Insect	0.0023925	0.001305	1.00659	1.60341	0.62466	5.35	0.572327
238	54	5	54-5f--12389	Five Factors	0.0010875	0.0032625	0.967005	1.3311	0.70288	5.68	0.487421
239	71	5	71-5f--23579	Five Factors	NA	NA	1.14927	1.315	0.67572	5.76	0.680645
240	269	0	269-WC-0	Water Control	0.0002175	0.001305	1.00354	1.53425	0.6614	5.88	0.620178
241	255	0	255-C-0	Control	0	0.0002175	NA	NA	0.65444	5.59	0.568493
242	246	1	246-S-D	Drought	NA	0.003915	0	0.008265	0.69494	6.69	0.304985
243	276	0	276-WC-0	Water Control	0.0023925	0.001305	0.006525	NA	0.65592	6.05	0.556634
244	149	2	149-2f--85	Two Factors	0.0002175	0.0010875	0.010005	NA	0.60199	5.64	0.591592
245	266	0	266-C-0	Control	NA	NA	0.003045	NA	0.63915	5.49	0.736842
246	201	1	201-S-7	Salin	0.000435	0.0023925	0.006525	NA	0.6649	5.68	0.586093
247	39	8	39-8f-D-1356789	Eight Factors	0.00522	0.0132675	NA	0.027405	0.70866	6.87	0.431746
248	183	1	183-S-9	Herb	0.0045675	0.0023925	0.426735	NA	0.61261	5.7	0.810897
249	120	2	120-2f-D-9	Two Factors	0.0006525	0.0019575	NA	NA	0.64636	6.61	0.4
250	265	0	265-C-0	Control	0.0023925	NA	NA	0.006525	0.68437	5.77	0.507987
251	101	2	101-2f--93	Two Factors	NA	0.00348	NA	0.014355	0.67542	5.65	0.608974
252	213	1	213-S-4	Nit	NA	0.0019575	NA	0.02088	0.63787	5.78	0.752322
253	177	1	177-S-8	Fung	NA	0.003045	0.00348	0.012615	0.68252	5.82	NA
254	167	1	167-S-5	AntiB	0.0002175	0.0032625	0.006525	0.013485	0.67464	5.65	0.590258
255	248	0	248-C-0	Control	NA	0.00261	0	0.00696	0.61862	5.55	0.669591
256	123	2	123-2f--17	Two Factors	NA	0.002175	NA	NA	0.67243	5.81	0.540717
257	244	1	244-S-D	Drought	NA	NA	NA	NA	0.64712	6.57	0.416667
258	227	1	227-S-2	Cu	0.00087	0	NA	0.00348	0.6565	5.69	0.549839
259	32	8	32-8f-D-134589S	Eight Factors	0.0045675	0.0050025	0.00348	0.02436	0.53247	6.87	0.424149
260	41	8	41-8f-D-23467MS	Eight Factors	0.004785	0.00348	0.003915	0.00609	495	6.78	0.47351
261	181	1	181-S-8	Fung	NA	NA	NA	NA	0.71047	5.74	0.745981
262	223	1	223-S-2	Cu	0.0032625	0.0045675	0.00522	0.00783	0.67624	5.65	0.587662
263	57	5	57-5f-D-3478	Five Factors	NA	0.0023925	NA	0.008265	0.71777	6.69	0.4
264	171	1	171-S-5	AntiB	0.00174	0.005655	0	NA	0.67	5.6	0.590909
265	55	5	55-5f-D-3469	Five Factors	0.0028275	0.00174	NA	NA	0.7068	6.65	0.541528
266	21	8	21-8f-D-25689MS	Eight Factors	0.0010875	0.00348	0.00783	0.00783	0.54193	6.44	0.38806
267	212	1	212-S-4	Nit	NA	0.0054375	NA	NA	0.68253	5.79	0.493377
268	196	1	196-S-6	Insect	NA	0	NA	0.01131	NA	5.53	0.568182
269	117	2	117-2f--76	Two Factors	NA	0.0032625	NA	0.00522	0.65905	5.78	0.697674
270	102	2	102-2f--49	Two Factors	0.002175	NA	NA	0.00348	0.63373	5.7	0.55418

## Sheet: Combined_data
Data is used for analysing in Figures 1, 2, 3, 5, 6 and Supplementary Figures 1, 3, 4, 5, 6 and 7.
actv_ace	actv_cello	actv_gluco	actv_phos	Decom	PH	WSA	dissim	P	C	L	N	A	I	SU	FU	H	M	S	D	remark	Lv
0.0032625	0.366488	0.845205	1.36546	0.68234	5.59	0.531447	0	0	0	0	0	0	0	0	0	0	0	0	0	CT	0
0.00435	0.334298	1.17406	1.29499	0.65788	5.85	0.546584	0	0	0	0	0	0	0	0	0	0	0	0	0	CT	0
0	0.34539	0.96222	1.55425	0.65155	5.73	0.529231	0	0	0	0	0	0	1	0	0	0	0	0	0	I	1
0.0097875	0.329512	1.00659	1.43202	0.64415	5.81	0.561194	0	0	0	0	0	1	0	0	0	0	0	0	0	A	1
0.0050025	0.364095	1.05401	NA	0.64225	5.59	0.563291	0	1	0	0	0	0	0	0	0	0	0	0	0	P	1
0.0015225	0.324075	1.21582	1.55078	0.64724	5.67	0.677524	0	0	0	0	0	0	0	0	0	0	0	0	0	CT	0
0.00261	0.315157	0.999195	1.48639	0.65977	5.61	0.6	0	0	0	0	0	0	0	0	0	0	0	0	0	CT	0
0.001305	0.35844	1.05009	1.53381	0.67364	5.67	0.616519	0	0	0	0	0	0	0	0	0	0	0	0	0	CT	0
0.0028275	0.325815	1.00137	1.42506	0.60993	5.63	0.6875	0	0	0	0	0	0	0	1	0	0	0	0	0	SU	1
0.0002175	0.2958	1.87963	1.2889	0.67806	5.64	0.486034	0	0	0	0	0	0	0	0	0	1	0	0	0	H	1
0.0006525	0.396285	1.10708	1.69955	0.65873	5.71	0.52381	0	0	0	0	0	0	1	0	0	0	0	0	0	I	1
0.00174	0.416948	1.15753	0.98745	0.62915	6.72	0.553936	0	0	0	0	0	0	0	0	0	0	0	1	0	S	1
0.00087	0.347565	1.11055	1.20147	0.60871	5.64	0.582555	0	0	0	0	0	1	0	0	0	0	0	0	0	A	1
0.0015225	0.336908	0.98571	1.60732	0.63761	5.85	0.69279	0	0	0	0	0	0	0	0	0	1	0	0	0	H	1
0.001305	0.457838	1.19625	1.20234	0.65144	5.97	0.527273	0	0	0	0	0	0	0	0	0	0	1	0	0	M	1
NA	0.390195	0.883485	1.51771	0.71235	5.68	625	0	0	0	0	0	0	0	0	0	0	0	0	0	CT	0
NA	348	0.892185	1.44029	0.66489	5.86	0.605096	0	0	0	0	0	0	0	0	0	0	1	0	0	M	1
0.0076125	0.30276	1.45942	1.51076	0.67691	6.64	0.554098	0	0	0	0	0	0	0	0	0	0	0	0	1	D	1
0.0067425	0.257955	0.83346	1.25933	0.67864	6.09	0.458472	0	0	0	0	0	0	0	0	0	0	0	0	1	D	1
0.0006525	NA	0.62118	1.14579	0.69127	5.58	0.635452	0	0	1	0	0	0	0	0	0	0	0	0	0	C	1
0.0006525	0.122887	0.490245	1.32066	0.65951	5.83	0.624585	0	0	0	0	0	0	0	0	1	0	0	0	0	FU	1
0.875873	0.43848	1.43463	1.61211	0.63108	6.86	0.4	0	0	0	0	0	0	0	0	0	0	0	1	0	S	1
0.300585	0.23055	0.88305	1.57209	0.60107	5.54	0.563798	0	0	0	0	0	0	0	0	0	0	0	0	0	CT	0
0.334298	0.216195	1.32153	1.58557	0.66533	5.71	0.565217	0	0	0	1	0	0	0	0	0	0	0	0	0	L	1
0.391717	0.224025	1.20582	1.63734	0.68731	5.65	0.63142	0	0	0	0	0	1	0	0	0	0	0	0	0	A	1
0.234465	0.139635	0.97005	1.58166	0.63745	5.61	0.630094	0	0	1	0	0	0	0	0	0	0	0	0	0	C	1
0.177045	0.262087	0.97179	1.45203	0.68674	5.3	0.543974	0	0	0	0	0	0	0	0	1	0	0	0	0	FU	1
0.286013	0.262958	1.21887	1.61559	0.63901	6.4	0.472313	0	0	0	0	0	0	0	0	0	0	0	0	0	WC	0
0.224243	0.258607	1.34285	1.53642	0.61635	6.31	0.521173	0	0	0	0	0	0	0	0	0	0	0	0	0	WC	0
0.25752	0.123975	1.17624	1.40549	0.69367	5.78	0.566343	0	0	0	0	0	0	0	0	0	0	0	0	0	CT	0
0.411945	0.27057	0.90915	1.52903	0.65896	5.91	0.523333	0	1	0	0	0	0	0	0	0	0	0	0	0	P	1
0.294495	0.37845	1.21409	1.42158	0.65821	5.65	0.487654	0	0	0	0	0	0	0	1	0	0	0	0	0	SU	1
0.357135	0.29493	0.89088	1.7387	0.59888	5.64	0.448387	0	1	0	0	0	0	0	0	0	0	0	0	0	P	1
0.372142	0.40629	1.21887	1.76175	0.65302	5.63	0.568493	0	0	0	0	0	0	1	0	0	0	0	0	0	I	1
0.119843	0.231203	0.79953	0.98136	0.6274	6.34	0.508361	0	0	0	1	0	0	0	0	0	0	0	0	0	L	1
0.27057	0.187702	0.687735	1.23845	0.66909	5.65	0.539185	0	0	0	0	1	0	0	0	0	0	0	0	0	N	1
0.698828	0.428692	1.566	1.75914	0.65829	6.77	0.468657	0	0	0	0	0	0	0	0	0	0	0	1	0	S	1
0.37932	0.329948	1.04705	1.4616	0.67275	5.63	0.4791	0	0	0	0	0	0	0	1	0	0	0	0	0	SU	1
0.40977	0.324292	1.05052	1.28934	0.63706	5.45	0.508197	0	0	0	1	0	0	0	0	0	0	0	0	0	L	1
0.277965	0.390848	1.76218	1.32414	0.6991	6.21	0.664474	0	0	0	0	0	0	0	0	0	0	0	0	0	WC	0
0.273398	0.145508	0.800835	1.4629	0.66003	5.98	0.551839	0	0	0	0	0	0	0	0	0	0	1	0	0	M	1
0.270352	0.219892	0.852165	1.34067	0.63894	5.89	0.549839	0	0	0	0	0	0	0	0	0	0	1	0	0	M	1
0.385192	0.254258	1.55208	1.489	0.61916	5.64	0.601246	0	0	0	0	0	0	0	0	0	0	1	0	0	M	1
0.407378	0.36888	1.27194	1.37243	0.62674	5.65	0.595156	0	0	0	0	0	0	0	0	0	0	1	0	0	M	1
0.33321	0.177262	1.05705	1.38678	0.63716	5.4	0.566038	0	0	0	0	0	0	0	0	0	0	1	0	0	M	1
0.358658	0.371055	1.07967	1.5225	0.65895	5.66	0.546926	0	0	0	0	0	1	0	0	0	0	0	0	0	A	1
0.567675	0.373447	1.3646	1.54251	0.63909	6.54	0.446154	0	0	0	0	0	0	0	0	0	0	0	1	0	S	1
0.370403	0.237945	1.01036	1.37765	0.65995	5.71	0.541254	0	1	0	0	0	0	0	0	0	0	0	0	0	P	1
0.51939	0.241643	1.10664	1.02355	0.63424	6.17	0.38558	0	0	0	0	0	0	0	0	0	0	0	0	0	WC	0
0.33582	0.381495	1.09403	1.26411	0.69033	5.71	0.710526	0	0	0	0	0	0	0	0	0	0	1	0	0	M	1
0.324945	0.372795	1.13796	1.48074	0.66488	6.12	0.593272	0	0	0	0	0	0	0	0	0	0	0	0	0	WC	0
0.686647	0.40977	1.54991	1.76828	0.63928	6.35	0.290221	0	0	0	0	0	0	0	0	0	0	0	1	0	S	1
0.401288	0.389325	1.17233	1.46464	0.6314	5.52	0.574132	0	0	0	0	0	0	0	1	0	0	0	0	0	SU	1
0.244905	0.298845	1.01442	1.21409	0.66018	5.75	0.490132	0	0	0	0	0	0	0	0	0	1	0	0	0	H	1
0.363007	0.313418	1.10664	1.62603	0.67227	5.39	0.665644	0	0	0	0	0	0	0	0	0	0	0	0	0	CT	0
0.445875	0.3567	0.915675	1.48857	0.67003	5.63	0.599388	0	0	0	0	0	0	0	0	0	0	0	1	0	S	1
0.471757	0.39324	1.05227	1.26019	0.67888	5.87	0.506173	0	0	0	0	0	0	0	0	1	0	0	0	0	FU	1
0.284272	0.320813	1.04096	1.49249	647	5.56	0.510769	0	0	0	0	0	0	0	0	0	0	0	0	0	CT	0
0.395415	0.30798	1.0005	1.37199	0.69726	NA	0.506623	0	1	0	0	0	0	0	0	0	0	0	0	0	P	1
0.351262	0.280357	0.90045	1.35851	0.72301	6.12	0.536913	0	0	0	0	0	0	0	0	1	0	0	0	0	FU	1
0.34626	0.282533	0.93786	1.25019	0.63945	5.69	0.444444	0	0	1	0	0	0	0	0	0	0	0	0	0	C	1
0.38802	0.333863	0.96222	1.17058	0.65496	5.62	0.447099	0	0	0	0	0	0	0	1	0	0	0	0	0	SU	1
0.777998	0.30972	1.32675	0.97962	0.67666	6.28	0.402516	0	0	0	0	0	0	0	0	0	0	0	0	1	D	1
0.960263	0.312765	1.18755	1.4007	0.67683	5.16	0.606452	0	0	0	0	0	0	0	0	0	0	0	0	0	CT	0
0.339952	0.268395	0.97614	1.32631	0.69319	5.64	0.503333	0	0	0	0	0	0	0	0	0	1	0	0	0	H	1
0.165082	0.132892	0.76038	1.16797	0.6752	5.78	0.62987	0	0	0	1	0	0	0	0	0	0	0	0	0	L	1
261	0.0415425	0.95526	1.02181	0.68906	5.69	0.645051	0	0	0	0	0	0	0	0	1	0	0	0	0	FU	1
0.301673	0.242948	0.420645	1.14231	0.6762	5.73	0.541254	0	0	0	0	0	0	1	0	0	0	0	0	0	I	1
0.0045675	0.003045	0.02001	0.029145	0.65311	5.43	0.627451	0	0	0	1	0	0	0	0	0	0	0	0	0	L	1
0.593557	0.312765	1.21582	1.67084	0.63243	6.38	0.460751	0	0	0	0	0	0	0	0	0	0	0	1	0	S	1
0.374535	0.222068	1.3224	1.42637	0.75702	5.84	0.549206	0	0	0	0	0	0	0	0	0	1	0	0	0	H	1
0.3393	0.17574	1.1236	1.41723	0.65611	5.82	0.675768	0	0	0	0	0	0	1	0	0	0	0	0	0	I	1
0.3915	0.170302	1.17189	1.52163	0.6783	5.46	0.765537	0	0	0	0	0	0	0	0	0	0	0	0	0	CT	0
0.333427	0.388672	1.26237	1.37721	0.64178	5.75	0.44918	0	0	0	0	1	0	0	0	0	0	0	0	0	N	1
0.40194	0.360833	1.16797	1.24149	0.69431	5.91	0.533333	0	0	0	0	0	0	0	0	1	0	0	0	0	FU	1
0.397373	0.41238	1.0266	1.2776	0.65002	5.47	0.610561	0	0	0	0	0	1	0	0	0	0	0	0	0	A	1
0.338865	0.29928	1.10142	1.41071	0.66589	5.73	0.521311	0	1	0	0	0	0	0	0	0	0	0	0	0	P	1
0.393458	0.370837	1.17494	1.27107	0.65919	5.72	0.536184	0	0	0	0	0	0	0	0	0	0	0	0	0	CT	0
0.358875	0.326902	1.22453	1.24802	0.65863	5.62	0.665635	0	0	1	0	0	0	0	0	0	0	0	0	0	C	1
0.357787	0.34104	1.05835	1.24584	0.70275	5.59	0.638554	0	0	0	0	1	0	0	0	0	0	0	0	0	N	1
0.383452	0.250343	1.12665	1.63691	0.65278	5.47	0.670927	0	0	0	1	0	0	0	0	0	0	0	0	0	L	1
0.22011	0.199882	0.67251	1.23845	NA	5.97	0.666667	0	1	0	0	0	0	0	0	0	0	0	0	0	P	1
0.34626	0.215977	0.900015	1.79699	0.65643	5.67	0.591772	0	0	0	0	0	0	0	0	0	0	0	0	0	CT	0
0.182265	0.29232	1.12882	1.64125	0.68769	6.15	0.525974	0	0	0	0	0	0	0	0	0	0	0	0	0	WC	0
0.23229	0.132675	1.72216	1.48335	0.64049	5.69	0.601286	0	0	0	0	1	0	0	0	0	0	0	0	0	N	1
0.336037	0.324292	1.06271	1.59993	0.64465	6.29	0.524116	0	0	0	0	0	0	0	0	0	0	0	0	0	WC	0
0.413467	0.348652	1.21757	1.85528	0.6435	5.87	0.553333	0	0	0	0	0	0	0	0	0	0	0	0	0	CT	0
0.0023925	0.000435	1.32805	1.26759	0.68852	5.75	0.685619	0	0	0	0	0	0	0	0	0	0	0	0	0	CT	0
0.003915	NA	0.64554	1.61124	0.64269	5.8	0.617089	0	0	0	0	1	0	0	0	0	0	0	0	0	N	1
0.00174	NA	1.32501	1.6195	0.67819	5.7	0.506098	0	0	1	0	0	0	0	0	0	0	0	0	0	C	1
0.00609	NA	1.46682	1.6008	0.66453	5.84	0.594855	0	0	0	1	0	0	0	0	0	0	0	0	0	L	1
0.0015225	0.000435	1.2689	1.56252	0.68227	5.67	NA	0	0	0	0	0	1	0	0	0	0	0	0	0	A	1
0.0032625	NA	2.06799	2.10192	0.64745	5.61	0.521472	0	0	0	0	0	0	0	0	0	0	0	1	0	S	1
0.0050025	0.0045675	1.44333	1.93401	0.67451	5.64	0.58125	0	0	0	0	0	0	1	0	0	0	0	0	0	I	1
NA	0.0058725	1.1049	1.50249	0.67136	5.74	0.695513	0	0	0	0	0	0	0	0	0	1	0	0	0	H	1
0.0045675	0.0023925	1.26716	1.75392	0.58822	5.73	0.464164	0	0	0	0	0	0	0	1	0	0	0	0	0	SU	1
NA	NA	1.79263	2.10105	0.65513	6.89	0.348214	0	0	0	0	0	0	0	0	0	0	0	1	0	S	1
0.002175	0.004785	1.74174	1.9401	0.67143	6.23	0.598131	0	0	0	0	0	0	0	0	0	0	0	0	1	D	1
0.002175	0.0110925	2.31377	1.84614	0.64997	6.75	0.498305	0	0	0	0	0	0	0	0	0	0	0	0	1	D	1
NA	NA	1.44246	1.71521	0.69554	5.56	0.653495	0	0	0	0	0	0	0	0	0	1	0	0	0	H	1
NA	NA	0.85521	1.59645	0.68275	5.75	0.735974	0	0	0	1	0	0	0	0	0	0	0	0	0	L	1
0.0045675	0.00174	0.602475	1.95707	0.65498	6.32	0.523962	0	0	0	0	0	0	0	0	0	0	0	0	0	WC	0
NA	NA	0.9744	1.43854	0.69335	5.66	0.626198	0	0	1	0	0	0	0	0	0	0	0	0	0	C	1
0.0023925	0.001305	1.00659	1.60341	0.62466	5.35	0.572327	0	0	0	0	0	0	1	0	0	0	0	0	0	I	1
0.0002175	0.001305	1.00354	1.53425	0.6614	5.88	0.620178	0	0	0	0	0	0	0	0	0	0	0	0	0	WC	0
0	0.0002175	NA	NA	0.65444	5.59	0.568493	0	0	0	0	0	0	0	0	0	0	0	0	0	CT	0
NA	0.003915	0	0.008265	0.69494	6.69	0.304985	0	0	0	0	0	0	0	0	0	0	0	0	1	D	1
0.0023925	0.001305	0.006525	NA	0.65592	6.05	0.556634	0	0	0	0	0	0	0	0	0	0	0	0	0	WC	0
NA	NA	0.003045	NA	0.63915	5.49	0.736842	0	0	0	0	0	0	0	0	0	0	0	0	0	CT	0
0.000435	0.0023925	0.006525	NA	0.6649	5.68	0.586093	0	0	0	0	0	0	0	0	0	0	0	1	0	S	1
0.0045675	0.0023925	0.426735	NA	0.61261	5.7	0.810897	0	0	0	0	0	0	0	0	0	1	0	0	0	H	1
0.0023925	NA	NA	0.006525	0.68437	5.77	0.507987	0	0	0	0	0	0	0	0	0	0	0	0	0	CT	0
NA	0.0019575	NA	0.02088	0.63787	5.78	0.752322	0	0	0	0	1	0	0	0	0	0	0	0	0	N	1
NA	0.003045	0.00348	0.012615	0.68252	5.82	NA	0	0	0	0	0	0	0	0	1	0	0	0	0	FU	1
0.0002175	0.0032625	0.006525	0.013485	0.67464	5.65	0.590258	0	0	0	0	0	1	0	0	0	0	0	0	0	A	1
NA	0.00261	0	0.00696	0.61862	5.55	0.669591	0	0	0	0	0	0	0	0	0	0	0	0	0	CT	0
NA	NA	NA	NA	0.64712	6.57	0.416667	0	0	0	0	0	0	0	0	0	0	0	0	1	D	1
0.00087	0	NA	0.00348	0.6565	5.69	0.549839	0	0	1	0	0	0	0	0	0	0	0	0	0	C	1
NA	NA	NA	NA	0.71047	5.74	0.745981	0	0	0	0	0	0	0	0	1	0	0	0	0	FU	1
0.0032625	0.0045675	0.00522	0.00783	0.67624	5.65	0.587662	0	0	1	0	0	0	0	0	0	0	0	0	0	C	1
0.00174	0.005655	0	NA	0.67	5.6	0.590909	0	0	0	0	0	1	0	0	0	0	0	0	0	A	1
NA	0.0054375	NA	NA	0.68253	5.79	0.493377	0	0	0	0	1	0	0	0	0	0	0	0	0	N	1
NA	0	NA	0.01131	NA	5.53	0.568182	0	0	0	0	0	0	1	0	0	0	0	0	0	I	1
0	0.34539	0.96222	1.55425	0.65155	5.73	0.529231	0	0	0	0	0	0	1	0	0	0	0	0	0	1	1
0.0097875	0.329512	1.00659	1.43202	0.64415	5.81	0.561194	0	0	0	0	0	1	0	0	0	0	0	0	0	1	1
0.0050025	0.364095	1.05401	NA	0.64225	5.59	0.563291	0	1	0	0	0	0	0	0	0	0	0	0	0	1	1
0.0028275	0.325815	1.00137	1.42506	0.60993	5.63	0.6875	0	0	0	0	0	0	0	1	0	0	0	0	0	1	1
0.0002175	0.2958	1.87963	1.2889	0.67806	5.64	0.486034	0	0	0	0	0	0	0	0	0	1	0	0	0	1	1
0.0006525	0.396285	1.10708	1.69955	0.65873	5.71	0.52381	0	0	0	0	0	0	1	0	0	0	0	0	0	1	1
0.00174	0.416948	1.15753	0.98745	0.62915	6.72	0.553936	0	0	0	0	0	0	0	0	0	0	0	1	0	1	1
0.00087	0.347565	1.11055	1.20147	0.60871	5.64	0.582555	0	0	0	0	0	1	0	0	0	0	0	0	0	1	1
0.0015225	0.336908	0.98571	1.60732	0.63761	5.85	0.69279	0	0	0	0	0	0	0	0	0	1	0	0	0	1	1
0.001305	0.457838	1.19625	1.20234	0.65144	5.97	0.527273	0	0	0	0	0	0	0	0	0	0	1	0	0	1	1
NA	348	0.892185	1.44029	0.66489	5.86	0.605096	0	0	0	0	0	0	0	0	0	0	1	0	0	1	1
0.0076125	0.30276	1.45942	1.51076	0.67691	6.64	0.554098	0	0	0	0	0	0	0	0	0	0	0	0	1	1	1
0.0067425	0.257955	0.83346	1.25933	0.67864	6.09	0.458472	0	0	0	0	0	0	0	0	0	0	0	0	1	1	1
0.0006525	NA	0.62118	1.14579	0.69127	5.58	0.635452	0	0	1	0	0	0	0	0	0	0	0	0	0	1	1
0.0006525	0.122887	0.490245	1.32066	0.65951	5.83	0.624585	0	0	0	0	0	0	0	0	1	0	0	0	0	1	1
0.875873	0.43848	1.43463	1.61211	0.63108	6.86	0.4	0	0	0	0	0	0	0	0	0	0	0	1	0	1	1
0.334298	0.216195	1.32153	1.58557	0.66533	5.71	0.565217	0	0	0	1	0	0	0	0	0	0	0	0	0	1	1
0.391717	0.224025	1.20582	1.63734	0.68731	5.65	0.63142	0	0	0	0	0	1	0	0	0	0	0	0	0	1	1
0.234465	0.139635	0.97005	1.58166	0.63745	5.61	0.630094	0	0	1	0	0	0	0	0	0	0	0	0	0	1	1
0.177045	0.262087	0.97179	1.45203	0.68674	5.3	0.543974	0	0	0	0	0	0	0	0	1	0	0	0	0	1	1
0.411945	0.27057	0.90915	1.52903	0.65896	5.91	0.523333	0	1	0	0	0	0	0	0	0	0	0	0	0	1	1
0.294495	0.37845	1.21409	1.42158	0.65821	5.65	0.487654	0	0	0	0	0	0	0	1	0	0	0	0	0	1	1
0.357135	0.29493	0.89088	1.7387	0.59888	5.64	0.448387	0	1	0	0	0	0	0	0	0	0	0	0	0	1	1
0.372142	0.40629	1.21887	1.76175	0.65302	5.63	0.568493	0	0	0	0	0	0	1	0	0	0	0	0	0	1	1
0.119843	0.231203	0.79953	0.98136	0.6274	6.34	0.508361	0	0	0	1	0	0	0	0	0	0	0	0	0	1	1
0.27057	0.187702	0.687735	1.23845	0.66909	5.65	0.539185	0	0	0	0	1	0	0	0	0	0	0	0	0	1	1
0.698828	0.428692	1.566	1.75914	0.65829	6.77	0.468657	0	0	0	0	0	0	0	0	0	0	0	1	0	1	1
0.37932	0.329948	1.04705	1.4616	0.67275	5.63	0.4791	0	0	0	0	0	0	0	1	0	0	0	0	0	1	1
0.40977	0.324292	1.05052	1.28934	0.63706	5.45	0.508197	0	0	0	1	0	0	0	0	0	0	0	0	0	1	1
0.273398	0.145508	0.800835	1.4629	0.66003	5.98	0.551839	0	0	0	0	0	0	0	0	0	0	1	0	0	1	1
0.270352	0.219892	0.852165	1.34067	0.63894	5.89	0.549839	0	0	0	0	0	0	0	0	0	0	1	0	0	1	1
0.385192	0.254258	1.55208	1.489	0.61916	5.64	0.601246	0	0	0	0	0	0	0	0	0	0	1	0	0	1	1
0.407378	0.36888	1.27194	1.37243	0.62674	5.65	0.595156	0	0	0	0	0	0	0	0	0	0	1	0	0	1	1
0.33321	0.177262	1.05705	1.38678	0.63716	5.4	0.566038	0	0	0	0	0	0	0	0	0	0	1	0	0	1	1
0.358658	0.371055	1.07967	1.5225	0.65895	5.66	0.546926	0	0	0	0	0	1	0	0	0	0	0	0	0	1	1
0.567675	0.373447	1.3646	1.54251	0.63909	6.54	0.446154	0	0	0	0	0	0	0	0	0	0	0	1	0	1	1
0.370403	0.237945	1.01036	1.37765	0.65995	5.71	0.541254	0	1	0	0	0	0	0	0	0	0	0	0	0	1	1
0.33582	0.381495	1.09403	1.26411	0.69033	5.71	0.710526	0	0	0	0	0	0	0	0	0	0	1	0	0	1	1
0.686647	0.40977	1.54991	1.76828	0.63928	6.35	0.290221	0	0	0	0	0	0	0	0	0	0	0	1	0	1	1
0.401288	0.389325	1.17233	1.46464	0.6314	5.52	0.574132	0	0	0	0	0	0	0	1	0	0	0	0	0	1	1
0.244905	0.298845	1.01442	1.21409	0.66018	5.75	0.490132	0	0	0	0	0	0	0	0	0	1	0	0	0	1	1
0.445875	0.3567	0.915675	1.48857	0.67003	5.63	0.599388	0	0	0	0	0	0	0	0	0	0	0	1	0	1	1
0.471757	0.39324	1.05227	1.26019	0.67888	5.87	0.506173	0	0	0	0	0	0	0	0	1	0	0	0	0	1	1
0.395415	0.30798	1.0005	1.37199	0.69726	NA	0.506623	0	1	0	0	0	0	0	0	0	0	0	0	0	1	1
0.351262	0.280357	0.90045	1.35851	0.72301	6.12	0.536913	0	0	0	0	0	0	0	0	1	0	0	0	0	1	1
0.34626	0.282533	0.93786	1.25019	0.63945	5.69	0.444444	0	0	1	0	0	0	0	0	0	0	0	0	0	1	1
0.38802	0.333863	0.96222	1.17058	0.65496	5.62	0.447099	0	0	0	0	0	0	0	1	0	0	0	0	0	1	1
0.777998	0.30972	1.32675	0.97962	0.67666	6.28	0.402516	0	0	0	0	0	0	0	0	0	0	0	0	1	1	1
0.339952	0.268395	0.97614	1.32631	0.69319	5.64	0.503333	0	0	0	0	0	0	0	0	0	1	0	0	0	1	1
0.165082	0.132892	0.76038	1.16797	0.6752	5.78	0.62987	0	0	0	1	0	0	0	0	0	0	0	0	0	1	1
261	0.0415425	0.95526	1.02181	0.68906	5.69	0.645051	0	0	0	0	0	0	0	0	1	0	0	0	0	1	1
0.301673	0.242948	0.420645	1.14231	0.6762	5.73	0.541254	0	0	0	0	0	0	1	0	0	0	0	0	0	1	1
0.0045675	0.003045	0.02001	0.029145	0.65311	5.43	0.627451	0	0	0	1	0	0	0	0	0	0	0	0	0	1	1
0.593557	0.312765	1.21582	1.67084	0.63243	6.38	0.460751	0	0	0	0	0	0	0	0	0	0	0	1	0	1	1
0.374535	0.222068	1.3224	1.42637	0.75702	5.84	0.549206	0	0	0	0	0	0	0	0	0	1	0	0	0	1	1
0.3393	0.17574	1.1236	1.41723	0.65611	5.82	0.675768	0	0	0	0	0	0	1	0	0	0	0	0	0	1	1
0.333427	0.388672	1.26237	1.37721	0.64178	5.75	0.44918	0	0	0	0	1	0	0	0	0	0	0	0	0	1	1
0.40194	0.360833	1.16797	1.24149	0.69431	5.91	0.533333	0	0	0	0	0	0	0	0	1	0	0	0	0	1	1
0.397373	0.41238	1.0266	1.2776	0.65002	5.47	0.610561	0	0	0	0	0	1	0	0	0	0	0	0	0	1	1
0.338865	0.29928	1.10142	1.41071	0.66589	5.73	0.521311	0	1	0	0	0	0	0	0	0	0	0	0	0	1	1
0.358875	0.326902	1.22453	1.24802	0.65863	5.62	0.665635	0	0	1	0	0	0	0	0	0	0	0	0	0	1	1
0.357787	0.34104	1.05835	1.24584	0.70275	5.59	0.638554	0	0	0	0	1	0	0	0	0	0	0	0	0	1	1
0.383452	0.250343	1.12665	1.63691	0.65278	5.47	0.670927	0	0	0	1	0	0	0	0	0	0	0	0	0	1	1
0.22011	0.199882	0.67251	1.23845	NA	5.97	0.666667	0	1	0	0	0	0	0	0	0	0	0	0	0	1	1
0.23229	0.132675	1.72216	1.48335	0.64049	5.69	0.601286	0	0	0	0	1	0	0	0	0	0	0	0	0	1	1
0.003915	NA	0.64554	1.61124	0.64269	5.8	0.617089	0	0	0	0	1	0	0	0	0	0	0	0	0	1	1
0.00174	NA	1.32501	1.6195	0.67819	5.7	0.506098	0	0	1	0	0	0	0	0	0	0	0	0	0	1	1
0.00609	NA	1.46682	1.6008	0.66453	5.84	0.594855	0	0	0	1	0	0	0	0	0	0	0	0	0	1	1
0.0015225	0.000435	1.2689	1.56252	0.68227	5.67	NA	0	0	0	0	0	1	0	0	0	0	0	0	0	1	1
0.0032625	NA	2.06799	2.10192	0.64745	5.61	0.521472	0	0	0	0	0	0	0	0	0	0	0	1	0	1	1
0.0050025	0.0045675	1.44333	1.93401	0.67451	5.64	0.58125	0	0	0	0	0	0	1	0	0	0	0	0	0	1	1
NA	0.0058725	1.1049	1.50249	0.67136	5.74	0.695513	0	0	0	0	0	0	0	0	0	1	0	0	0	1	1
0.0045675	0.0023925	1.26716	1.75392	0.58822	5.73	0.464164	0	0	0	0	0	0	0	1	0	0	0	0	0	1	1
NA	NA	1.79263	2.10105	0.65513	6.89	0.348214	0	0	0	0	0	0	0	0	0	0	0	1	0	1	1
0.002175	0.004785	1.74174	1.9401	0.67143	6.23	0.598131	0	0	0	0	0	0	0	0	0	0	0	0	1	1	1
0.002175	0.0110925	2.31377	1.84614	0.64997	6.75	0.498305	0	0	0	0	0	0	0	0	0	0	0	0	1	1	1
NA	NA	1.44246	1.71521	0.69554	5.56	0.653495	0	0	0	0	0	0	0	0	0	1	0	0	0	1	1
NA	NA	0.85521	1.59645	0.68275	5.75	0.735974	0	0	0	1	0	0	0	0	0	0	0	0	0	1	1
NA	NA	0.9744	1.43854	0.69335	5.66	0.626198	0	0	1	0	0	0	0	0	0	0	0	0	0	1	1
0.0023925	0.001305	1.00659	1.60341	0.62466	5.35	0.572327	0	0	0	0	0	0	1	0	0	0	0	0	0	1	1
NA	0.003915	0	0.008265	0.69494	6.69	0.304985	0	0	0	0	0	0	0	0	0	0	0	0	1	1	1
0.000435	0.0023925	0.006525	NA	0.6649	5.68	0.586093	0	0	0	0	0	0	0	0	0	0	0	1	0	1	1
0.0045675	0.0023925	0.426735	NA	0.61261	5.7	0.810897	0	0	0	0	0	0	0	0	0	1	0	0	0	1	1
NA	0.0019575	NA	0.02088	0.63787	5.78	0.752322	0	0	0	0	1	0	0	0	0	0	0	0	0	1	1
NA	0.003045	0.00348	0.012615	0.68252	5.82	NA	0	0	0	0	0	0	0	0	1	0	0	0	0	1	1
0.0002175	0.0032625	0.006525	0.013485	0.67464	5.65	0.590258	0	0	0	0	0	1	0	0	0	0	0	0	0	1	1
NA	NA	NA	NA	0.64712	6.57	0.416667	0	0	0	0	0	0	0	0	0	0	0	0	1	1	1
0.00087	0	NA	0.00348	0.6565	5.69	0.549839	0	0	1	0	0	0	0	0	0	0	0	0	0	1	1
NA	NA	NA	NA	0.71047	5.74	0.745981	0	0	0	0	0	0	0	0	1	0	0	0	0	1	1
0.0032625	0.0045675	0.00522	0.00783	0.67624	5.65	0.587662	0	0	1	0	0	0	0	0	0	0	0	0	0	1	1
0.00174	0.005655	0	NA	0.67	5.6	0.590909	0	0	0	0	0	1	0	0	0	0	0	0	0	1	1
NA	0.0054375	NA	NA	0.68253	5.79	0.493377	0	0	0	0	1	0	0	0	0	0	0	0	0	1	1
NA	0	NA	0.01131	NA	5.53	0.568182	0	0	0	0	0	0	1	0	0	0	0	0	0	1	1
0.00261	0.346477	1.26498	1.38809	0.67391	5.8	0.46129	0.456524	1	1	0	0	0	0	0	0	0	0	0	0	2	2
0.0036975	0.344955	1.17015	NA	0.62834	5.92	0.66568	0.507605	0	0	0	0	0	1	0	0	0	0	0	1	2	2
0.00087	0.68034	2.52474	1.74826	0.62106	6.59	0.334328	1	0	1	0	0	0	0	0	0	0	0	1	0	2	2
0.003915	0.497858	1.80133	1.98056	0.63213	6.83	0.408228	0.482638	0	0	0	0	0	0	1	0	0	0	1	0	2	2
NA	0.389977	1.48378	1.57296	0.63238	6.65	0.50152	0.79797	0	0	1	0	0	0	0	0	0	0	1	0	2	2
NA	0.349523	1.05009	2.04972	0.63881	6.59	0.396875	0.738188	0	0	0	0	0	1	0	0	0	0	1	0	2	2
0.0010875	0.124628	0.754725	1.28934	0.64571	5.83	0.506452	0.0936297	0	1	0	0	1	0	0	0	0	0	0	0	2	2
NA	0.137678	0.718185	1.39939	0.67185	5.75	0.536667	0.376067	0	0	0	0	1	0	1	0	0	0	0	0	2	2
0.279705	0.138983	0.849555	1.11055	0.69442	5.7	0.598616	0.275517	0	0	1	0	0	0	0	1	0	0	0	0	2	2
0.305152	0.230985	1.16189	1.4268	0.66271	5.69	0.498392	0.258238	0	1	0	0	0	0	0	1	0	0	0	0	2	2
0.398895	0.28971	0.990495	1.41114	0.68863	5.59	0.479233	0.337141	1	0	0	0	0	0	0	0	1	0	0	0	2	2
1.76414	0.496553	2.12106	1.47247	0.67873	6.7	0.425532	0.634727	0	0	0	0	0	0	1	0	0	0	0	1	2	2
1.13796	0.427605	1.23497	1.50727	NA	6.54	0.433225	0.575795	0	0	1	0	0	0	0	0	0	0	0	1	2	2
0.35148	0.34713	1.33023	1.77306	0.61973	5.93	0.633634	0.147102	0	0	0	1	1	0	0	0	0	0	0	0	2	2
1.47161	0.48372	1.71042	1.14274	0.69459	6.7	0.516026	0.612957	0	0	0	0	1	0	0	0	0	0	0	1	2	2
1.32697	1.39874	4.78109	2.12149	0.55604	6.96	0.487013	0.675497	0	0	0	0	0	0	0	0	0	0	1	1	2	2
0.319943	0.340388	1.01442	1.33241	0.6298	5.41	0.598039	0.294303	0	0	0	0	0	0	0	0	1	1	0	0	2	2
0.543968	0.40368	1.15623	1.53555	0.63165	6.73	0.428571	0.512012	0	0	0	0	0	0	0	0	0	1	1	0	2	2
0.325815	0.358222	1.07401	1.45681	0.59485	5.48	0.554878	0.0855619	0	0	0	0	1	1	0	0	0	0	0	0	2	2
0.298193	0.177045	0.987885	1.3037	0.66106	5.7	0.546075	0.119324	0	0	0	0	0	0	1	0	0	1	0	0	2	2
0.160733	0.0741675	0.89784	0.958305	0.66857	5.41	0.64723	0.223211	0	0	0	0	0	1	0	0	0	1	0	0	2	2
0.365617	0.176175	0.89958	1.53251	0.60446	5.7	0.517685	0.242798	1	0	1	0	0	0	0	0	0	0	0	0	2	2
0.337342	0.298845	1.10229	1.38591	0.6752	5.59	0.543131	0.373784	0	0	0	0	0	0	0	1	1	0	0	0	2	2
1.42027	0.353438	1.63777	1.41636	0.65338	6.49	0.302703	0.58625	0	1	0	0	0	0	0	0	0	0	0	1	2	2
0.356482	0.277095	0.83085	1.37068	0.67267	5.48	0.548387	0.117223	0	0	0	0	0	1	0	0	1	0	0	0	2	2
0.298627	261	1.2428	1.36982	0.67869	5.73	0.573248	0	0	0	1	0	1	0	0	0	0	0	0	0	2	2
0.424343	0.331253	1.46508	1.37504	0.65126	5.7	0.471572	0.462394	0	1	0	0	0	0	0	0	0	1	0	0	2	2
0.394545	0.387802	1.35894	1.32675	0.65696	5.88	0.553398	0.273189	1	0	0	1	0	0	0	0	0	0	0	0	2	2
0.433912	0.32886	1.13622	1.13752	0.6617	5.87	0.466667	0.427248	0	0	0	0	0	0	1	0	1	0	0	0	2	2
0.37845	0.379972	1.17406	1.19407	0.67441	5.7	0.540984	0.0764997	0	0	1	0	0	1	0	0	0	0	0	0	2	2
0.851513	0.332558	1.37895	1.46986	0.64739	6.6	0.436923	0.62419	0	0	0	0	0	0	0	0	0	1	0	1	2	2
0.374535	0.340822	1.26977	1.43028	0.62054	5.65	0.689655	0.158135	0	1	0	1	0	0	0	0	0	0	0	0	2	2
0.687083	0.376057	1.45812	1.50162	0.63941	6.75	0.466238	0.765337	0	0	0	0	0	0	0	0	1	0	1	0	2	2
0.712095	0.514387	2.07408	2.27114	0.64407	6.53	0.535484	0.751638	0	0	0	1	0	0	0	0	0	0	1	0	2	2
0	NA	1.17406	1.67214	NA	5.6	0.454545	0.0699147	1	0	0	0	0	0	0	0	0	1	0	0	2	2
0.0054375	0.0102225	1.1123	1.62255	0.65267	6.41	0.480826	0.273299	1	0	0	0	1	0	0	0	0	0	0	0	2	2
0.00174	0.0028275	1.08663	1.39722	0.68107	5.7	0.475504	0.229618	1	0	0	0	0	1	0	0	0	0	0	0	2	2
0.00174	NA	2.22633	1.90878	0.67922	6.65	0.525084	0.486842	0	0	0	1	0	0	0	0	0	0	0	1	2	2
NA	0.0015225	0.68034	1.75957	0.62052	5.56	0.576792	0.332152	0	1	0	0	0	0	0	0	1	0	0	0	2	2
NA	0.0023925	2.14064	1.47247	0.70808	6.76	0.441176	0.658921	0	0	0	0	0	0	0	1	0	0	0	1	2	2
NA	NA	0.625095	1.37765	0.70083	5.62	0.599369	0.236766	0	0	0	0	1	0	0	0	1	0	0	0	2	2
0.0002175	0.0010875	0.010005	NA	0.60199	5.64	0.591592	0.287549	0	0	0	0	1	0	0	1	0	0	0	0	2	2
0.0006525	0.0019575	NA	NA	0.64636	6.61	0.4	0.523357	0	0	0	0	0	0	0	0	1	0	0	1	2	2
NA	0.00348	NA	0.014355	0.67542	5.65	0.608974	0.192891	0	0	1	0	0	0	0	0	1	0	0	0	2	2
NA	0.002175	NA	NA	0.67243	5.81	0.540717	0.127514	1	0	0	0	0	0	1	0	0	0	0	0	2	2
NA	0.0032625	NA	0.00522	0.65905	5.78	0.697674	0.25932	0	0	0	0	0	1	1	0	0	0	0	0	2	2
0.002175	NA	NA	0.00348	0.63373	5.7	0.55418	0.199423	0	0	0	1	0	0	0	0	1	0	0	0	2	2
0.0006525	0.354307	1.01833	0.510255	0.68991	5.82	0.57947	0.256984	1	0	1	0	1	1	0	1	0	0	0	0	5	5
0.00174	0.505687	1.68476	1.49901	0.61825	6.33	0.630363	0.605391	0	1	1	0	1	1	0	0	0	0	1	0	5	5
0.0010875	0.270788	0.874785	1.48813	0.48086	6.09	0.620579	0.353912	1	0	0	0	1	1	0	1	1	0	0	0	5	5
0.0050025	0.465885	1.33284	1.57252	0.71693	6.05	0.587692	0.240928	0	1	1	1	0	0	0	1	1	0	0	0	5	5
0.00435	0.313635	1.27194	1.52337	0.68607	5.93	0.659164	0.396753	0	0	0	1	1	1	1	1	0	0	0	0	5	5
0.0010875	0.60813	1.62994	NA	0.59307	6.74	0.471471	0.903984	1	1	0	1	0	0	0	0	0	0	1	1	5	5
NA	0.237292	0.958305	1.58688	0.6495	5.78	0.540984	0.174327	1	0	1	0	0	1	1	0	0	1	0	0	5	5
0.00522	0.308415	0.924375	1.86876	0.64626	6.92	0.544304	0.812176	0	0	1	0	1	0	1	1	0	0	1	0	5	5
0.00783	0.53331	2.21807	1.94836	0.50572	6.98	0.463722	0.954471	0	0	0	1	1	0	0	1	0	0	1	1	5	5
0.0050025	1.22279	3.59049	2.41904	0.60997	7	0.426332	0.783092	1	0	0	0	0	0	0	0	1	1	1	1	5	5
1.94336	0.45588	2.61087	1.12969	0.68423	6.31	0.593103	0.452663	0	1	1	0	0	1	0	0	1	0	0	1	5	5
0.546795	0.303195	1.48552	1.84875	0.63241	6.73	0.451299	0.577073	0	0	1	0	1	1	0	0	1	0	1	0	5	5
0.37236	0.269265	1.66301	1.53337	0.64224	5.82	0.565625	0	0	1	1	1	1	1	0	0	0	0	0	0	5	5
0.321682	0.42891	1.46117	1.63255	0.64818	5.99	0.568389	0.138725	0	1	1	1	1	0	0	0	0	1	0	0	5	5
1.13383	1.50771	5.35746	2.33987	0.59068	6.87	0.495238	0.797573	0	0	1	1	1	0	0	0	0	0	1	1	5	5
0.27318	0.189007	1.06401	1.1323	0.62446	5.83	0.726415	0.450279	1	1	0	0	0	1	0	1	0	1	0	0	5	5
2.21132	0.634665	2.73702	1.22453	0.69763	6.41	0.372671	0.650335	1	1	0	0	0	0	1	0	0	1	0	1	5	5
0.354307	0.35322	1.04008	1.19407	0.65759	5.84	0.515823	0.434939	0	1	0	0	1	0	1	0	1	1	0	0	5	5
0.658155	0.37062	1.67954	1.50901	0.65752	6.56	NA	0.727545	0	0	0	1	1	0	1	0	1	0	1	0	5	5
0.913717	0.443483	1.75566	1.49118	0.66115	6.36	0.398754	0.830802	0	0	1	0	0	1	1	0	0	0	1	1	5	5
1.25236	0.826283	3.33602	2.0258	0.6006	6.64	0.412979	0.83688	0	0	0	0	0	1	1	0	1	0	1	1	5	5
0.406725	0.329078	1.20799	1.21191	0.65696	5.59	0.70903	0.341541	1	1	1	0	0	0	0	0	1	1	0	0	5	5
0.984187	0.353655	1.32458	1.73478	0.67497	6.9	0.61165	0.706622	1	0	0	0	0	1	0	1	0	1	1	0	5	5
1.35176	0.524393	2.19153	1.33023	0.68454	6.6	0.462236	0.589629	0	1	1	0	0	0	0	0	1	1	0	1	5	5
0.665985	0.34713	1.26759	1.55208	0.65281	6.39	0.328076	0.774989	1	1	0	0	1	0	0	0	1	0	1	0	5	5
0.313852	0.30537	0.970485	0.767775	0.63336	5.76	0.4875	0.237989	1	1	1	0	1	0	0	0	0	1	0	0	5	5
0.325163	0.220328	1.0179	1.32762	0.64772	5.46	0.565217	0.435563	0	0	0	0	1	1	1	1	0	1	0	0	5	5
0.29493	0.32451	1.18407	1.59819	0.66356	5.82	0.48318	0.266642	0	1	0	1	0	1	0	0	1	1	0	0	5	5
2.81793	0.838245	3.27816	1.64125	0.70782	6.32	0.417178	0.765338	0	0	0	0	0	0	1	1	1	1	0	1	5	5
1.21496	0.43761	1.71912	1.3224	0.68186	6.56	0.448276	0.721279	1	1	0	0	0	0	1	0	1	0	0	1	5	5
0.486113	0.32712	1.392	1.78741	0.69315	6.93	0.394231	0.65955	1	0	0	0	0	0	1	1	0	1	1	0	5	5
0.647497	0.282098	1.18407	1.93358	0.6257	6.58	0.516234	0.805543	0	0	1	0	0	1	1	1	0	0	1	0	5	5
2.82967	1.31979	4.74237	1.24845	0.77354	6.65	0.474522	0.596322	1	1	1	0	0	0	0	0	1	0	0	1	5	5
1.29412	1.18733	4.6371	2.13368	NA	6.98	0.421053	1	0	0	0	0	1	0	0	1	0	1	1	1	5	5
0.66903	0.282533	1.13535	1.85745	0.63621	6.71	0.439739	0.739913	1	0	0	0	0	0	0	1	1	1	1	0	5	5
1.16972	0.40368	1.28543	1.76131	0.6519	6.87	0.415902	0.770981	0	0	1	0	0	0	1	1	0	1	1	0	5	5
0.003045	0.00348	3.17158	1.93705	0.72088	6.84	NA	0.642523	1	0	0	0	0	1	0	1	1	0	0	1	5	5
0.0010875	0.00261	1.83222	2.02058	0.6276	6.61	0.388704	0.744499	1	1	0	0	0	1	0	0	1	0	1	0	5	5
0.0071775	0.014355	4.5327	2.31159	0.54261	6.93	0.359873	0.957246	0	1	0	0	1	0	0	0	0	1	1	1	5	5
0.0015225	0.02871	3.93066	2.21981	0.58367	7.12	0.592105	0.752856	1	0	0	0	0	1	1	0	0	0	1	1	5	5
0.0015225	0.0010875	2.31072	1.60471	0.64401	6.66	0.374603	0.454845	0	1	1	0	1	0	0	0	1	0	0	1	5	5
NA	NA	1.72913	1.63777	0.63126	6.52	0.434659	0.535598	1	1	0	0	1	1	0	0	0	0	0	1	5	5
0.0067425	0.0023925	1.131	2.25461	0.63299	6.22	0.372549	0.737939	0	1	0	1	0	1	1	0	0	0	1	0	5	5
NA	0.002175	1.07097	1.63038	0.63024	6.06	0.470914	0.503977	1	0	0	0	1	1	0	0	1	0	0	1	5	5
0.0023925	NA	1.02094	1.17015	0.68522	5.73	0.586957	0.33807	0	1	0	0	1	1	1	0	1	0	0	0	5	5
0	0	1.19668	1.13318	0.6752	5.98	0.503247	0.150292	1	1	1	1	1	0	0	0	0	0	0	0	5	5
0.0010875	0.0032625	0.967005	1.3311	0.70288	5.68	0.487421	0.402263	1	1	1	0	0	0	0	1	1	0	0	0	5	5
NA	NA	1.14927	1.315	0.67572	5.76	0.680645	0.33338	0	1	1	0	1	0	1	0	1	0	0	0	5	5
NA	0.0023925	NA	0.008265	0.71777	6.69	0.4	0.668958	0	0	1	1	0	0	1	1	0	0	0	1	5	5
0.0028275	0.00174	NA	NA	0.7068	6.65	0.541528	0.363462	0	0	1	1	0	1	0	0	1	0	0	1	5	5
0.0019575	0.497205	1.74218	1.79046	0.5962	6.46	0.36747	0.48509	1	1	1	1	1	0	1	0	0	1	1	0	8	8
NA	0.366705	1.52729	1.38548	0.63042	6.78	0.469697	0.623767	0	0	1	0	1	1	1	1	1	1	1	0	8	8
0.0032625	0.430432	1.44681	1.58645	0.65999	6.93	0.543974	0.593246	1	0	1	0	0	1	1	1	1	1	1	0	8	8
0.0145725	0.312982	1.70781	1.5064	0.60961	6.69	0.480132	0.667827	1	1	0	1	0	1	0	1	1	1	1	0	8	8
0.00348	0.415643	1.0862	1.49814	0.6608	5.92	0.534125	0.209442	0	1	1	1	0	1	1	1	1	1	0	0	8	8
0.003045	0.338865	0.886095	1.20495	0.6291	5.94	0.52	0	0	1	1	1	1	1	1	0	1	1	0	0	8	8
NA	0.439567	0.88914	1.31544	0.66033	5.63	0.566775	0.0702325	1	1	1	1	0	1	1	0	1	1	0	0	8	8
0.0158775	1.08445	3.72926	2.29462	0.52921	6.8	0.417957	1	1	1	0	0	1	0	1	1	0	1	1	1	8	8
NA	0.23316	0.63423	1.89529	0.50681	7.02	0.592262	0.831471	0	0	1	0	1	1	0	1	1	1	1	1	8	8
0.37497	0.0957	1.7474	1.30674	0.59704	5.93	0.474403	0.153081	1	0	1	1	0	1	1	1	1	1	0	0	8	8
1.6965	0.467842	2.01274	1.02138	0.66996	6.55	0.526984	0.751966	1	1	0	1	1	1	0	0	0	1	1	1	8	8
0.62553	0.255128	0.95613	1.40897	0.68571	6.61	0.541667	0.64408	1	1	0	1	0	0	1	1	1	1	0	1	8	8
1.83157	1.02747	4.20341	2.34726	0.6002	6.84	0.404389	0.988669	1	1	0	0	1	1	1	1	0	0	1	1	8	8
1.23279	0.534397	2.36205	1.55078	0.63471	6.61	0.400612	0.752049	0	0	1	1	1	0	1	0	1	1	1	1	8	8
1.7611	1.11077	4.52879	2.18109	0.5691	6.98	0.420886	0.937836	1	0	0	0	1	0	1	1	1	1	1	1	8	8
1.00181	0.685342	3.12113	2.0371	0.58245	6.84	0.380952	0.792865	0	1	1	1	0	1	1	0	1	0	1	1	8	8
1.32197	0.344955	1.80394	1.39505	0.59489	6.42	0.545741	0.610266	0	1	0	1	1	0	1	1	1	1	0	1	8	8
1.16972	0.841507	3.68575	1.7326	0.5734	6.74	0.480519	0.757675	1	1	1	1	1	0	0	0	1	0	1	1	8	8
2.07038	0.585945	2.08495	1.24932	0.70691	6.37	0.426513	0.590144	1	1	0	0	1	1	1	1	0	1	0	1	8	8
0.955477	0.70644	2.73311	1.74609	0.56876	6.79	0.327044	0.828601	0	1	0	1	1	1	1	0	1	0	1	1	8	8
0.472627	0.426953	1.92618	1.34546	0.70912	5.7	0.53481	0.181316	1	1	1	1	1	0	1	1	0	1	0	0	8	8
1.56078	1.32109	4.61927	1.88529	0.57401	6.96	0.604502	0.903919	1	0	1	0	0	1	1	1	1	0	1	1	8	8
0.900232	0.45414	1.58427	1.58688	0.61281	6.67	0.42053	0.539275	1	1	1	0	0	1	1	0	1	1	1	0	8	8
0.47589	0.369968	1.2254	1.74609	0.62275	6.41	0.342105	0.332042	1	0	1	1	1	1	1	0	0	1	1	0	8	8
0.84042	0.54375	2.8958	1.56513	0.51535	6.52	0.398714	0.866051	1	1	0	0	1	1	1	0	1	0	1	1	8	8
2.16826	1.14644	4.57359	1.74131	0.48991	6.76	0.369128	0.902079	1	1	1	0	1	0	0	1	0	1	1	1	8	8
0.39585	0.316028	1.1745	1.66779	0.67789	5.93	0.653846	0.15061	1	1	0	1	1	1	0	1	1	1	0	0	8	8
1.23148	0.490245	1.68606	1.50945	0.65155	6.25	0.60473	0.386562	1	1	1	1	0	1	0	1	1	0	0	1	8	8
3.00128	1.59819	5.14996	1.55991	0.70232	6.71	0.501587	0.423975	1	0	1	1	1	1	1	1	0	0	0	1	8	8
0.723622	0.48633	2.02536	1.86528	0.53056	6.3	0.378549	0.840506	0	1	1	0	0	1	1	0	1	1	1	1	8	8
1.7015	0.545055	2.42426	1.53076	NA	6.56	0.422078	0.306725	0	1	1	1	1	1	1	0	0	1	0	1	8	8
0.552667	0.313418	1.49161	2.05494	0.64356	6.57	0.340836	0.341787	1	0	1	1	1	1	0	0	1	1	1	0	8	8
1.37482	0.467407	2.11802	1.78002	0.67914	6.37	0.537705	0.642914	1	1	1	0	0	0	1	1	1	1	0	1	8	8
0.96744	0.455228	1.80612	1.85092	0.67882	6.61	0.582781	0.6958	0	1	0	1	1	1	1	1	0	1	1	0	8	8
0.508515	0.519173	1.99447	1.75566	0.63645	6.61	0.508143	0.525991	0	1	1	1	0	1	1	0	1	1	1	0	8	8
0.0028275	NA	1.85006	1.7574	NA	6.61	0.513353	0.660453	1	1	1	1	0	0	1	1	0	1	1	0	8	8
NA	0.0087	6.41451	3.22813	0.54302	6.81	0.404908	0.952333	1	1	0	1	0	0	0	1	1	1	1	1	8	8
0.00261	NA	1.82091	2.13193	0.64389	6.71	0.489362	0.544149	1	0	1	1	1	0	0	1	1	1	1	0	8	8
0.011745	0.0145725	2.03624	2.01449	0.64217	6.67	1.44167	0.667148	0	1	1	0	1	1	1	1	0	1	1	0	8	8
0.010005	0.00435	5.77419	3.07328	0.55172	6.61	0.36129	0.958743	0	1	1	1	0	0	1	1	0	1	1	1	8	8
NA	NA	3.29469	1.67562	0.4242	6.89	0.454829	0.734014	1	1	1	0	1	1	0	0	0	1	1	1	8	8
0.0028275	NA	2.57085	1.28499	0.69796	6.68	0.584967	0.584626	1	1	1	0	0	1	1	1	1	0	0	1	8	8
0.0015225	0.0045675	2.59695	1.69084	NA	6.76	0.425926	0.988008	1	1	0	1	1	0	1	1	0	0	1	1	8	8
NA	0.003915	4.47136	2.34596	0.57641	6.83	0.382716	0.824165	1	0	1	0	1	1	0	1	1	0	1	1	8	8
0.0280575	NA	2.40381	1.92661	0.54612	6.87	0.34202	0.758286	1	0	1	1	1	0	1	0	1	0	1	1	8	8
0.0986	NA	3.04718	1.15231	0.66073	6.61	0.493506	0.496885	1	1	1	1	1	0	1	1	0	0	0	1	8	8
0.00522	0.0132675	NA	0.027405	0.70866	6.87	0.431746	0.492483	1	0	1	0	1	1	1	1	1	0	0	1	8	8
0.0045675	0.0050025	0.00348	0.02436	0.53247	6.87	0.424149	0.825758	1	0	1	1	1	0	0	1	1	0	1	1	8	8
0.004785	0.00348	0.003915	0.00609	495	6.78	0.47351	0.768568	0	1	1	1	0	1	1	0	0	1	1	1	8	8
0.0010875	0.00348	0.00783	0.00783	0.54193	6.44	0.38806	0.945618	0	1	0	0	1	1	0	1	1	1	1	1	8	8

## Sheet: Figure 2 & 3
Figure 2 Response of different soil properties to global change factors applied singly or in different numbers of factors (2, 5 and 8 co-acting factors). a(1) - a(3) reported averages.
Figure 3 Response of different soil enzyme activity to global changing factors applied singly or in different numbers of factors (2, 5 and 8 co-acting factors). a(1) - a(4) reported averages.
COLUMN	DESCRIPTION			ROW	DESCRIPTION		ROW	DESCRIPTION
actv_ace	Soil N-acetyl-glucosaminidase activity			AntiB	Antibiotic		MP	Microplastic
actv_cello	Soil cellulase activity			Cu	Copper		Nit	N deposition
actv_gluco	Soil β-glucosidase activity			Drought	Drought		PFAS	PFAS
actv_phos	Soil phosphaatase activity			Fung	Fungicide		Salin	Salinity
Decom	Soil decomposition rate			Herb	Herbicide		Surf	Surfactant
PH	Soil pH			Insect	Insecticide
WSA	Water-stable soil aggregates			Li	Lithium
	actv_ace	actv_cello	actv_gluco	actv_phos	Decom	PH	WSA
AntiB	-0.0734607	-0.0382719	-0.127573	-0.0994073	-0.00266887	0.0246573	-0.0186512
Cu	-0.0825831	-0.0983979	-0.0992746	-0.29398	0.00411108	0.0317437	-0.0258017
Drought	-0.0637593	-0.101674	0.315353	-0.0740007	0.00850379	0.846251	-0.14431
Fung	0.0586633	-0.0420098	-0.17529	-0.237617	0.0283353	0.167274	-0.0152985
Herb	-0.0572453	-0.0463014	0.17957	0.106573	0.0133694	0.0962826	0.00271403
Insect	-0.0734419	-0.0542993	0.0783705	0.0571922	-0.00614482	0.0240206	-0.0361196
Li	-0.0163861	-0.0569529	-0.0392467	-0.0941858	-0.00511457	0.101881	-0.00109169
MP	0.0672859	0.0436715	0.124424	0.0378505	-0.0137643	0.144815	-0.0180019
Nit	0.0190213	-0.0750247	0.111323	-0.1669	-0.00266014	0.103098	-0.0222772
PFAS	0.0809621	0.0318023	-0.015293	0.113824	-0.00848502	0.139283	-0.0675897
Salin	0.210703	0.0922161	0.342702	0.339118	-0.0157576	0.724336	-0.139023
Surf	0.0263098	0.0422136	0.145184	0.117451	-0.0261808	0.0114919	-0.083264
Reported averages in Figure 2 e(1) - e(3) is provided in Supplementary Data 3.
Reported averages in Figure 3 e(1) - e(4) is provided in Supplementary Data 4.
